# Supplementary material for: Phyto-Friendly Soil Bacteria and Fungi Provide Beneficial Outcomes in the Host Plant by Differently Modulating Its Responses through (In)Direct Mechanisms
Source: Plants (Basel). 2022 Oct 11;11(20):2672. doi: 10.3390/plants11202672 (PMC9612229; doi:10.3390/plants11202672)
Supplement: Supplementary file 1 [file plants-11-02672-s001.zip]

Archive with 1 entries (1 files):
- plants-1917216-supplementary.xlsx
