# Supplementary material for: Phyto-Friendly Soil Bacteria and Fungi Provide Beneficial Outcomes in the Host Plant by Differently Modulating Its Responses through (In)Direct Mechanisms
Source: Plants (Basel). 2022 Oct 11;11(20):2672. doi: 10.3390/plants11202672 (PMC9612229; doi:10.3390/plants11202672)
Supplement: Supplementary file 1 [file plants-11-02672-s001.zip › plants-1917216-supplementary.xlsx]

## Sheet: Table S1
Table S1: Complete list of common DEGs retrieved from De Palma et al. [10] and Scotti et al.[11]. For each gene at different time points namely 24, 48, and 72 hours post-inoculum (hpi), it is reported the expression level estimate (Log2 Fold-change) and a statistical significance value as calculate by edgeR. Merged datasets were filtered identifying those genes whose transcriptional activity was …
	Trichoderma harzianum T22						Pseudomonas fluorescens CREA 16
Gene	logFC_24hpi	FDR_24hpi	logFC_48hpi	FDR_48hpi	logFC_72hpi	FDR_72hpi	logFC_24hpi	FDR_24hpi	logFC_48hpi	FDR_48hpi	logFC_72hpi	FDR_72hpi	ITAG 2.50 annotation
Solyc12g098590.1.1	4.28377	3.07477e-11	0.410701	0.91365	-2.36665	0.243785	2.96358	0.00749988	1.16455	0.638841	-0.660327	0.877688	UDP-glucosyltransferase family 1 protein (AHRD V1 ***- C6KI42_CITSI)%3B contains Interpro domain(s) IPR002213 UDP-glucuronosyl/UDP-glucosyltransferase
Solyc05g009280.2.1	3.65616	5.26349e-27	0.564277	0.555537	-2.31776	0.00135018	1.4584	0.000255375	-0.17044	0.947264	-0.0125059	0.996018	Fatty acid elongase 3-ketoacyl-CoA synthase (AHRD V1 **** Q6DUV5_BRANA)%3B contains Interpro domain(s) IPR012392 Very-long-chain 3-ketoacyl-CoA synthase
Solyc00g174340.1.1	2.34675	0.0165705	0.852626	0.833644	-2.04246	0.0970251	1.65101	0.0428472	0.334241	0.932131	0.5007	0.785083	Pathogenesis-related protein 1b (AHRD V1 ***- Q941G6_SOLTU)%3B contains Interpro domain(s) IPR018244 Allergen V5/Tpx-1 related%2C conserved site
Solyc07g055740.1.1	1.86549	0.00159286	0.530115	0.838088	-2.00705	0.0725931	2.27588	0.00013127	0.485119	0.818031	-0.453819	0.84153	Strictosidine synthase-like protein (AHRD V1 ***- A7WPL3_TOBAC)%3B contains Interpro domain(s) IPR004141 Strictosidine synthase
Solyc10g075150.1.1	2.14068	0.0885494	0.322465	0.985825	-5.3322	0.00293873	0.678843	0.692302	0.557521	0.928383	-7.08769	0.000267582	Non-specific lipid-transfer protein (AHRD V1 **** Q9ZPI9_CAPAN)%3B contains Interpro domain(s) IPR013770 Plant lipid transfer protein and hydrophobic protein%2C helical
Solyc02g089150.2.1	2.80006	2.72616e-11	-0.462899	0.824241	-1.69982	0.0357367	1.20995	0.00513453	-0.473185	0.682493	-0.603117	0.5539	MAPprotein kinase-like protein (AHRD V1 **-- Q6YW97_ORYSJ)%3B contains Interpro domain(s) IPR017946 PLC-like phosphodiesterase%2C TIM beta/alpha-barrel domain
Solyc04g007940.2.1	0.700751	0.222326	0.337704	0.932239	-4.29661	0.00186082	1.0318	0.0946969	0.499044	0.802723	-3.09776	0.00853333	Cytochrome P450
Solyc10g008810.2.1	2.91814	9.35362e-21	0.197895	0.938917	-1.5814	0.000148033	1.18453	7.86191e-05	-0.0611315	0.978132	-0.796185	0.0667339	GDSL esterase/lipase At5g45960 (AHRD V1 ***- GDL86_ARATH)%3B contains Interpro domain(s) IPR001087 Lipase%2C GDSL
Solyc07g051820.2.1	1.51304	0.00777744	0.139947	0.987614	-3.458	0.00451178	1.67873	0.0558515	0.681633	0.805043	-4.08285	0.00454836	Cellulose synthase (AHRD V1 **** Q2HT12_MEDTR)%3B contains Interpro domain(s) IPR005150 Cellulose synthase
Solyc04g071400.2.1	0.122145	0.850014	-0.733006	0.535808	-3.0115	4.28801e-06	1.12086	0.0215084	-0.52521	0.673195	-1.71514	0.0057273	Nodulin-like protein (AHRD V1 ***- B6TIX8_MAIZE)%3B contains Interpro domain(s) IPR000620 Protein of unknown function DUF6%2C transmembrane
Solyc10g007830.1.1	0.113352	0.855568	0.308293	0.932239	-2.91298	0.000102886	0.627758	0.237549	1.0584	0.0869322	-2.46515	0.000411318	LRR receptor-like serine/threonine-protein kinase%2C RLP
Solyc08g007570.2.1	0.666738	0.349261	0.0896794	0.99682	-2.82265	4.06708e-05	1.46029	0.00074116	0.319488	0.854115	-4.92458	3.36989e-19	Unknown Protein (AHRD V1)
Solyc04g011680.1.1	-1.81509	0.00582026	-1.13133	0.279522	-1.30739	0.022809	0.605396	0.261928	1.15767	0.0270759	0.272672	0.775965	Cytochrome P450
Solyc06g082300.2.1	1.86136	0.00137933	0.0951283	0.994655	-1.3004	0.13259	1.81736	0.000479718	0.38762	0.854115	-1.20601	0.158715	UDP-glucosyltransferase (AHRD V1 **** A9X3L6_9ASTR)%3B contains Interpro domain(s) IPR002213 UDP-glucuronosyl/UDP-glucosyltransferase
Solyc10g081560.1.1	1.91825	4.04002e-05	-0.100794	0.988664	-1.26807	0.039177	1.75114	0.000551677	0.22554	0.934672	-1.18265	0.0880262	Tropinone reductase I (AHRD V1 **-- Q9AR59_SOLTU)%3B contains Interpro domain(s) IPR002347 Glucose/ribitol dehydrogenase
Solyc07g007750.2.1	0.236383	0.799998	-0.501676	0.913765	-2.59638	0.000820076	0.723413	0.33007	0.00905711	0.998931	-3.66323	4.85047e-09	Defensin protein (AHRD V1 ***- B1N678_SOLLC)%3B contains Interpro domain(s) IPR008177 Gamma Purothionin
Solyc08g007800.2.1	1.22801	0.0271368	0.160852	0.985825	-1.21705	0.221607	1.60606	0.00265436	1.11347	0.147402	-0.744011	0.567314	Transporter major facilitator family (AHRD V1 *--- B1EKR1_9ESCH)%3B contains Interpro domain(s) IPR016196 Major facilitator superfamily%2C general substrate transporter
Solyc06g073530.1.1	-5.24528	2.81754e-19	-2.99913	4.12815e-07	-1.17616	0.0629621	-3.30887	2.83014e-25	-0.969284	0.0117784	0.308789	0.615602	Argonaute 4-like protein (AHRD V1 ***- D5FQ91_PELHO)%3B contains Interpro domain(s) IPR003165 Stem cell self-renewal protein Piwi
Solyc04g008570.2.1	0.715736	0.123807	0.0609433	0.99726	-2.35083	1.21434e-06	1.25117	0.000953604	0.0982025	0.966983	-1.58422	0.000302067	Pentatricopeptide repeat-containing protein (AHRD V1 ***- D7M5W2_ARALY)%3B contains Interpro domain(s) IPR002885 Pentatricopeptide repeat
Solyc10g075100.1.1	1.655	1.63762e-07	0.0722474	0.988664	-1.0871	0.00319494	1.17651	0.00509473	0.167465	0.945754	-0.960998	0.053954	Non-specific lipid-transfer protein (AHRD V1 **** Q4A1N1_SOLLC)%3B contains Interpro domain(s) IPR000528 Plant lipid transfer protein/Par allergen
Solyc04g081760.2.1	2.00023	1.30512e-09	0.895534	0.0731654	-1.06622	0.0140025	1.00307	0.00190705	0.461928	0.514685	-1.30468	0.00036472	GDSL esterase/lipase At3g43570 (AHRD V1 ***- GDL56_ARATH)%3B contains Interpro domain(s) IPR001087 Lipase%2C GDSL
Solyc07g005390.2.1	1.1115	0.0149266	0.0412415	0.997445	-1.06404	0.0729496	0.805365	0.0944899	0.367342	0.795883	-1.94804	0.000202473	Aldehyde dehydrogenase (AHRD V1 **** A7GLM2_BACCN)%3B contains Interpro domain(s) IPR015590 Aldehyde dehydrogenase
Solyc01g007950.2.1	2.29302	9.41171e-15	0.323601	0.806637	-1.05642	0.0101463	0.541851	0.0924651	-0.161852	0.909761	-1.1015	0.00157241	Peroxidase 1 (AHRD V1 *-*- B6T173_MAIZE)%3B contains Interpro domain(s) IPR000823 Plant peroxidase
Solyc00g272810.1.1	-1.25569	1.28703e-09	-0.931174	0.000167735	-1.02654	4.82137e-06	-2.09919	1.72682e-17	-0.964108	0.000864822	-0.832786	0.00377246	N-acetyltransferase (AHRD V1 ***- B6SUK9_MAIZE)%3B contains Interpro domain(s) IPR000182 GCN5-related N-acetyltransferase
Solyc06g054060.1.1	1.13574	0.0183537	-0.753143	0.461366	-1.02636	0.306973	1.16996	0.0219535	-0.494991	0.706382	-0.375373	0.831167	Non-specific lipid-transfer protein (AHRD V1 ***- Q5MJA5_CAPAN)%3B contains Interpro domain(s) IPR003612 Plant lipid transfer protein/seed storage/trypsin-alpha amylase inhibitor
Solyc02g067350.2.1	-2.12163	1.9289e-07	-0.76089	0.421647	-1.01506	0.0303166	-1.25571	0.00519546	-1.00563	0.170006	-1.63253	0.000525424	cDNA clone J023065D24 full insert sequence (AHRD V1 *-*- B7EKP5_ORYSJ)%3B contains Interpro domain(s) IPR012870 Protein of unknown function DUF1666
Solyc10g081490.1.1	-0.033089	0.96708	-0.477753	0.794705	-2.3255	0.00130167	0.534696	0.272012	0.0524898	0.984902	-3.09016	2.62389e-05	MYB transcription factor (AHRD V1 **** Q8GYP5_ARATH)%3B contains Interpro domain(s) IPR015495 Myb transcription factor
Solyc08g074630.1.1	1.17875	0.0566503	-0.300918	0.959642	-0.993072	0.215739	0.635359	0.365835	0.0971931	0.979568	-2.30646	9.12561e-05	Polyphenol oxidase (AHRD V1 ***- Q41428_SOLTU)%3B contains Interpro domain(s) IPR016213 Polyphenol oxidase%2C plant
Solyc08g079880.1.1	0.15678	0.848223	-0.239723	0.974105	-2.31467	0.00483047	0.58721	0.428976	-0.0146427	0.997264	-2.2053	0.00552765	Subtilisin-like protease (AHRD V1 **-- Q9LWA3_SOLLC)%3B contains Interpro domain(s) IPR015500 Peptidase S8%2C subtilisin-related IPR000209 Peptidase S8 and S53%2C subtilisin%2C kexin%2C sedolisin
Solyc12g094530.1.1	-1.65174	0.000151029	0.0385252	0.998319	-0.986417	0.0577474	-1.77365	7.62414e-06	0.332984	0.82205	-0.549921	0.370866	Unknown Protein (AHRD V1)%3B contains Interpro domain(s) IPR004320 Protein of unknown function DUF241%2C plant
Solyc01g095530.2.1	0.80705	0.181441	-0.026845	0.998463	-2.30883	7.02971e-05	1.36819	0.000621503	0.191857	0.93052	-2.61127	8.92431e-11	Unknown Protein (AHRD V1)
Solyc01g060260.2.1	2.78296	1.31726e-26	-0.079601	0.987254	-0.978039	0.00432749	1.10805	0.000470211	-0.170696	0.917374	-0.384098	0.536432	Unknown Protein (AHRD V1)
Solyc09g014580.2.1	0.656456	0.0879973	-0.223404	0.935025	-2.3038	7.81196e-08	1.52348	3.85268e-05	0.30762	0.823011	-2.34605	2.60649e-07	Major latex-like protein (AHRD V1 **-- B5THI3_PANGI)%3B contains Interpro domain(s) IPR000916 Bet v I allergen
Solyc03g005280.2.1	0.34239	0.697641	0.116048	0.994316	-2.29006	0.00368149	0.74022	0.155822	-0.129957	0.963345	-3.86892	7.53751e-14	Aspartic proteinase 2 (AHRD V1 **-* Q948P0_SOYBN)%3B contains Interpro domain(s) IPR001461 Peptidase A1
Solyc09g072690.1.1	0.641544	0.398808	0.473679	0.906954	-2.26603	0.00255835	1.01132	0.0142038	0.304206	0.840947	-3.05201	4.54247e-11	Sodium/calcium exchanger protein (Fragment) (AHRD V1 *-** A3GGW1_PICST)%3B contains Interpro domain(s) IPR004837 Sodium/calcium exchanger membrane region
Solyc01g094700.2.1	2.28966	6.62268e-30	0.101828	0.964849	-0.920676	9.06817e-05	1.13062	2.94995e-11	0.0759962	0.945935	-0.455554	0.0482412	Glycerol-3-phosphate acyltransferase 4 (AHRD V1 **** D7KQ54_ARALY)%3B contains Interpro domain(s) IPR002123 Phospholipid/glycerol acyltransferase
Solyc12g019230.1.1	2.02048	1.18723e-14	-0.525	0.383559	-2.25257	6.51379e-10	1.3359	3.14151e-05	-0.373423	0.683015	-1.11703	0.00624743	Polygalacturonase 1 (AHRD V1 ***- O22311_SOLLC)%3B contains Interpro domain(s) IPR000743 Glycoside hydrolase%2C family 28
Solyc09g098620.1.1	-1.31489	3.78526e-09	-0.476194	0.274018	-0.908446	0.000239044	-1.13965	7.44117e-12	-0.254845	0.534784	-0.356848	0.131013	cytochrome P450
Solyc02g093550.2.1	1.16183	0.0118762	0.0780827	0.994316	-0.897872	0.259628	1.18801	0.0223027	0.418546	0.804815	-1.91294	0.0141272	Methyltransferase type 11 (AHRD V1 ***- C7QSM0_CYAP0)%3B contains Interpro domain(s) IPR013216 Methyltransferase type 11
Solyc12g009240.1.1	-1.40956	7.91012e-11	-0.299897	0.683512	-0.895554	0.00019674	-1.39086	2.87549e-06	-1.62823	2.0298e-07	-0.671117	0.0829287	Ethylene-responsive transcription factor 4 (AHRD V1 *-*- ERF78_ARATH)%3B contains Interpro domain(s) IPR001471 Pathogenesis-related transcriptional factor and ERF%2C DNA-binding
Solyc01g010480.2.1	1.39473	0.00158049	-0.4696	0.791061	-0.870452	0.160492	1.31344	0.000957377	-0.59152	0.473057	-1.68143	0.000491293	Potassium voltage-gated channel subfamily H member 8 (AHRD V1 *--- KCNH8_HUMAN)%3B contains Interpro domain(s) IPR013767 PAS fold
Solyc05g054660.1.1	-1.96104	1.14207e-14	-1.06842	0.00116735	-0.870339	0.00157199	-1.27361	6.57493e-07	-0.124193	0.939639	-0.43674	0.241528	Zinc finger transcription factor ZFP19 (AHRD V1 **** Q84NH1_ORYSJ)%3B contains Interpro domain(s) IPR007087 Zinc finger%2C C2H2-type
Solyc03g082770.1.1	-2.7287	5.26332e-06	0.893428	0.48669	-0.866976	0.244097	-2.89044	2.88322e-06	1.51389	0.0377278	0.638522	0.506799	Extensin-like protein Dif10 (Fragment) (AHRD V1 *-*- Q43504_SOLLC)%3B contains Interpro domain(s) IPR006706 Extensin-like region
Solyc09g010230.1.1	-1.47871	2.86045e-09	-0.170441	0.938917	-0.85086	0.0033047	-1.90458	1.51959e-19	-0.753434	0.00506955	-0.707945	0.0042646	Auxin response factor 24 (AHRD V1 *-** D9HNV1_MAIZE)%3B contains Interpro domain(s) IPR003340 Transcriptional factor B3
Solyc05g010180.2.1	1.24846	0.000875922	0.934653	0.0914847	-0.831382	0.140206	1.36104	0.0028762	0.265932	0.898805	-0.995272	0.116329	Carotenoid isomerase-like
Solyc06g075040.1.1	0.453314	0.51593	-0.150194	0.987614	-2.18202	0.000440852	1.41971	0.00549673	0.142222	0.963345	-1.51362	0.00577807	Unknown Protein (AHRD V1)
Solyc05g011890.1.1	1.47914	1.92673e-05	0.584231	0.475413	-0.83134	0.0938356	1.30077	0.000574999	1.11763	0.0137205	-1.38012	0.00351591	Sulfotransferase family protein (AHRD V1 **** D7LQL2_ARALY)%3B contains Interpro domain(s) IPR000863 Sulfotransferase
Solyc12g055980.1.1	1.25053	2.29977e-07	0.449863	0.386021	-0.82196	0.00490726	1.44189	1.74284e-06	0.47785	0.467547	0.178479	0.852336	Endoglucanase 1 (AHRD V1 ***- B6U0J0_MAIZE)%3B contains Interpro domain(s) IPR001701 Glycoside hydrolase%2C family 9
Solyc07g063770.2.1	-1.25072	0.000534532	-1.40106	0.00129129	-0.81787	0.0910934	-1.4325	2.49119e-05	-1.29392	0.000972413	-0.586744	0.26348	Serine/threonine kinase receptor (AHRD V1 **** Q7DMS5_BRANA)%3B contains Interpro domain(s) IPR002290 Serine/threonine protein kinase
Solyc03g078090.2.1	1.23857	0.0109813	0.22848	0.955777	-0.797426	0.199169	0.42758	0.540314	-0.990734	0.191461	-1.11118	0.0465497	Pectinesterase family protein (AHRD V1 ***- D7MRW1_ARALY)%3B contains Interpro domain(s) IPR000070 Pectinesterase%2C catalytic
Solyc11g067180.1.1	2.24561	5.11064e-18	0.257464	0.836017	-2.13	4.76348e-07	1.66035	8.51766e-08	0.0902925	0.964528	-0.980573	0.0444976	Fatty acyl coA reductase (AHRD V1 **** Q8L4M0_WHEAT)%3B contains Interpro domain(s) IPR013120 Male sterility%2C NAD-binding
Solyc04g014280.1.1	2.0259	4.97884e-13	-0.39944	0.66118	-2.1216	1.41808e-09	0.886342	0.0048317	-0.327966	0.710329	-1.1653	0.00119759	Unknown Protein (AHRD V1)
Solyc08g081620.2.1	0.524312	0.460921	0.274786	0.965449	-2.12114	0.00169074	1.00119	0.0248735	0.214011	0.923361	-3.02518	7.2582e-11	Endoglucanase 1 (AHRD V1 ***- B6U0P7_MAIZE)%3B contains Interpro domain(s) IPR008928 Six-hairpin glycosidase-like IPR012341 Six-hairpin glycosidase IPR018221 Glycoside hydrolase%2C family 9%2C active site IPR001701 Glycoside hydrolase%2C family 9
Solyc02g077590.1.1	0.758841	0.0899704	0.0247103	0.998319	-2.10171	1.34974e-06	1.28198	0.00583695	0.372928	0.818031	-0.908794	0.121558	Homeobox-leucine zipper-like protein (AHRD V1 *-*- Q3HRT1_PICGL)%3B contains Interpro domain(s) IPR001356 Homeobox
Solyc11g007180.1.1	3.05393	2.94144e-35	0.44171	0.46628	-2.07968	5.4124e-09	0.986346	0.000123268	0.119691	0.941102	-1.22938	0.000234583	GDSL esterase/lipase At5g03610 (AHRD V1 ***- GDL71_ARATH)%3B contains Interpro domain(s) IPR001087 Lipase%2C GDSL
Solyc10g076550.1.1	-1.48421	0.00590413	-1.28583	0.142844	-0.751382	0.433396	-1.88698	0.000112435	-1.65336	0.00716949	-0.147645	0.948894	Receptor-like protein kinase At3g21340 (AHRD V1 *-*- RLK6_ARATH)%3B contains Interpro domain(s) IPR002290 Serine/threonine protein kinase
Solyc02g086700.2.1	2.53595	1.30627e-12	0.238665	0.934507	-0.733306	0.161553	0.800583	0.096009	0.365082	0.811188	-1.38761	0.00479662	Beta-1 3-glucanase (AHRD V1 ***- Q9SYX6_TOBAC)%3B contains Interpro domain(s) IPR000490 Glycoside hydrolase%2C family 17
Solyc06g060340.2.1	1.24401	0.0283168	0.072533	0.997445	-0.725649	0.373117	1.39346	0.00117087	0.217759	0.923361	-2.09999	5.57461e-06	Chloroplast photosystem II-associated protein (AHRD V1 ***- A8HPM2_CHLRE)%3B contains Interpro domain(s) IPR001344 Chlorophyll A-B binding protein
Solyc08g014310.2.1	2.35578	1.99947e-09	0.768	0.48046	-0.718327	0.27578	1.4935	0.00377846	0.299692	0.921723	0.921726	0.191284	Spermidine synthase (AHRD V1 **** A7DY57_COCOF)%3B contains Interpro domain(s) IPR001045 Spermine synthase
Solyc01g005890.1.1	-1.50418	0.000407156	0.466055	0.75522	-0.706266	0.177442	-1.16064	0.00170962	-0.174471	0.93278	-0.697562	0.108723	Unknown Protein (AHRD V1)
Solyc12g009270.1.1	0.326351	0.648947	-0.965982	0.420774	-2.0709	0.0007265	0.661146	0.387656	-0.332637	0.904096	-1.93045	0.00301911	Pectinesterase (AHRD V1 **** C0PST8_PICSI)%3B contains Interpro domain(s) IPR006501 Pectinesterase inhibitor
Solyc01g005850.1.1	-1.19025	0.000133435	0.506841	0.486368	-0.695381	0.0756001	-1.26394	0.00043455	0.395345	0.701072	-0.252816	0.782906	Extensin-like protein Dif54 (AHRD V1 *-*- Q43505_SOLLC)
Solyc01g094750.2.1	2.66466	7.20604e-11	0.30739	0.913765	-2.0428	0.0015692	1.58164	6.74561e-05	0.111859	0.965634	-0.889369	0.217146	Cytochrome P450
Solyc01g091870.2.1	-2.55007	6.38229e-19	-0.565974	0.294731	-0.679743	0.0392158	-0.842393	0.00287012	-0.55336	0.221433	-1.39701	4.0613e-07	Major facilitator superfamily domain-containing protein 8 (AHRD V1 *--- MFSD8_XENLA)%3B contains Interpro domain(s) IPR004331 SPX%2C N-terminal
Solyc09g008760.1.1	-1.90651	0.000196681	-0.723962	0.636862	-0.674248	0.428398	-0.20024	0.774929	-0.251605	0.923029	-1.3134	0.042369	Unknown Protein (AHRD V1)%3B contains Interpro domain(s) IPR008889 VQ
Solyc11g006250.1.1	1.13538	0.00173428	0.259529	0.936762	-0.660283	0.240365	0.144986	0.909488	2.11024	0.0145511	-0.0834489	0.981543	GDSL esterase/lipase At5g33370 (AHRD V1 ***- GDL79_ARATH)%3B contains Interpro domain(s) IPR001087 Lipase%2C GDSL
Solyc01g099180.2.1	0.389054	0.641177	0.173388	0.986462	-2.02874	0.00983795	0.936366	0.0564073	-0.13765	0.961301	-3.78039	3.60565e-12	Lipoxygenase (AHRD V1 **** Q9FT17_SOLLC)%3B contains Interpro domain(s) IPR001246 Lipoxygenase%2C plant
Solyc09g082660.2.1	2.84786	2.68216e-10	0.204239	0.965449	-0.656521	0.615483	1.83209	0.0192741	0.144464	0.977265	-1.40055	0.473736	Caffeoyl-CoA O-methyltransferase (AHRD V1 **** A9X9L7_BAMOL)%3B contains Interpro domain(s) IPR002935 O-methyltransferase%2C family 3
Solyc01g005880.1.1	-1.77062	7.20604e-11	0.698282	0.0965567	-0.632982	0.0572968	-1.49176	9.1277e-08	0.75813	0.04681	-0.20658	0.772029	Extensin-like protein Dif10 (Fragment) (AHRD V1 *-*- Q43504_SOLLC)
Solyc10g076660.1.1	-1.89343	3.15612e-09	-0.910621	0.0652042	-0.632302	0.148082	-1.27498	1.49875e-06	-1.07749	0.000929518	-1.21499	2.06542e-05	Anthocyanidin synthase (AHRD V1 **-- Q2QCX4_GOSHI)%3B contains Interpro domain(s) IPR005123 Oxoglutarate and iron-dependent oxygenase
Solyc02g065220.2.1	1.48528	0.0162948	0.601469	0.794986	-0.628555	0.568912	1.64148	0.00272462	0.500268	0.770652	-1.16222	0.233944	Cytochrome P450
Solyc12g088930.1.1	0.290198	0.710881	-0.205687	0.984562	-2.01573	0.00701983	1.39174	0.00187059	0.227282	0.923029	-2.58482	6.66762e-06	Plant-specific domain TIGR01570 family protein (AHRD V1 ***- B6U390_MAIZE)%3B contains Interpro domain(s) IPR006460 Protein of unknown function DUF617%2C plant
Solyc01g094160.1.1	-1.45068	0.00318775	-1.13492	0.176267	-0.61494	0.417221	-1.75264	0.000235232	-1.07217	0.154216	-1.63747	0.00600035	Unknown Protein (AHRD V1)
Solyc07g007800.2.1	2.01153	6.03826e-16	-0.24371	0.86971	-1.98367	2.8494e-10	1.12978	1.49965e-06	-0.197312	0.83645	-1.06717	0.00020424	Adiponectin receptor (AHRD V1 ***- Q16FL3_AEDAE)%3B contains Interpro domain(s) IPR004254 Hly-III related
Solyc11g012170.1.1	1.82803	1.02847e-09	-0.3118	0.823861	-0.60937	0.197527	1.3268	5.85184e-05	-0.156234	0.93278	0.0303907	0.987533	Unknown Protein (AHRD V1)
Solyc01g068490.2.1	-1.88887	4.67342e-16	-0.640884	0.107578	-0.603843	0.0474405	-1.68696	1.37701e-14	-0.386573	0.44984	-0.272779	0.534461	U-box domain-containing protein (AHRD V1 **-- Q1ENX4_MUSAC)%3B contains Interpro domain(s) IPR011989 Armadillo-like helical
Solyc09g065560.2.1	3.14731	1.61841e-12	-0.647567	0.648894	-0.591374	0.675792	1.29659	0.0349484	-0.314746	0.901561	0.0199505	0.996018	Sulfate transporter (AHRD V1 **** D7LTZ8_ARALY)%3B contains Interpro domain(s) IPR001902 Sulphate anion transporter
Solyc09g005830.1.1	-1.51645	3.34688e-11	-0.364144	0.570907	-0.590967	0.0429519	-1.95845	1.29027e-08	-1.73595	3.81449e-06	-0.4271	0.506089	Exocyst complex protein EXO70 (AHRD V1 *--- EXO70_KLULA)%3B contains Interpro domain(s) IPR004140 Exo70 exocyst complex subunit
Solyc08g081630.1.1	2.67964	9.32663e-10	-0.135682	0.988108	-0.590871	0.587675	1.35988	0.0128986	0.208517	0.946097	-0.190994	0.93579	WRKY transcription factor 19 (AHRD V1 *-*- C9DI08_9ROSI)%3B contains Interpro domain(s) IPR003657 DNA-binding WRKY
Solyc02g065530.2.1	1.32277	4.05652e-07	-0.0185501	0.998319	-0.579295	0.109364	1.24623	4.4566e-07	0.02404	0.990607	-0.0540957	0.964644	Glycosyltransferase family GT8 protein (AHRD V1 ***- D0ECQ6_POPDE)%3B contains Interpro domain(s) IPR002495 Glycosyl transferase%2C family 8
Solyc02g038760.2.1	0.567047	0.465359	-0.00221569	0.999642	-1.97499	0.0198755	1.04723	0.079627	0.172799	0.958406	-3.37812	7.69889e-06	AT-hook motif nuclear localized protein 2 (AHRD V1 ***- A1A6F0_ORYSJ)%3B contains Interpro domain(s) IPR005175 Protein of unknown function DUF296
Solyc01g100760.2.1	1.94623	1.60498e-12	-0.0959272	0.984894	-0.549525	0.353684	1.71185	6.51262e-05	0.400373	0.777156	-0.351263	0.79376	Susceptibility homeodomain transcription factor (Fragment) (AHRD V1 *-*- Q8SAA7_ORYSA)%3B contains Interpro domain(s) IPR007493 Protein of unknown function DUF538
Solyc12g010360.1.1	0.818638	0.186486	-0.131993	0.988664	-1.96376	0.0144003	0.994286	0.11611	-0.0622561	0.987693	-1.75326	0.0304029	H-ATPase (AHRD V1 ***- Q8L6I3_ORYSJ)%3B contains Interpro domain(s) IPR006534 ATPase%2C P-type%2C plasma-membrane proton-efflux
Solyc09g082810.2.1	2.13354	0.00694088	0.267999	0.966539	-1.96052	0.00394443	3.1189	0.000183607	1.47647	0.192437	-2.40915	0.00284388	Unknown Protein (AHRD V1)%3B contains Interpro domain(s) IPR010800 Glycine rich
Solyc06g006110.2.1	0.372239	0.705528	0.164687	0.988664	-1.95072	0.0336043	0.865341	0.0263069	0.112658	0.960703	-3.82595	2.85829e-24	Calcium/proton exchanger (AHRD V1 **** O59940_NEUCR)%3B contains Interpro domain(s) IPR004713 Calcium/proton exchanger
Solyc05g007780.2.1	1.44237	0.00971517	-0.0486417	0.998319	-0.543207	0.55404	1.24472	0.0149383	0.36311	0.847199	-2.95621	7.18613e-05	Oxygen evolving enhancer protein 3 (AHRD V1 ***- B6SZC8_MAIZE)%3B contains Interpro domain(s) IPR008797 Photosystem II oxygen evolving complex protein PsbQ
Solyc01g006300.2.1	1.29511	0.0108242	0.442913	0.846132	-0.534709	0.49678	1.71096	1.42062e-05	0.630506	0.437104	-0.918658	0.0657364	Peroxidase (AHRD V1 **** Q43774_SOLLC)%3B contains Interpro domain(s) IPR002016 Haem peroxidase%2C plant/fungal/bacterial
Solyc07g061850.1.1	-2.51108	2.36204e-05	-1.3923	0.203889	-0.529442	0.591245	-1.12715	0.0135192	-1.14522	0.128059	-0.77094	0.246919	Unknown Protein (AHRD V1)
Solyc04g012050.2.1	-2.24523	1.36298e-18	-0.97531	0.003149	-0.515016	0.161491	-3.64596	4.1858e-32	-2.1007	5.52513e-11	-1.89731	1.44315e-09	Ethylene responsive transcription factor 2a (AHRD V1 *-*- C0J9I7_9ROSA)%3B contains Interpro domain(s) IPR001471 Pathogenesis-related transcriptional factor and ERF%2C DNA-binding
Solyc00g020840.2.1	-3.32348	8.01133e-14	-0.0821701	0.994481	-0.511551	0.467684	-1.01269	0.0759503	0.468315	0.785988	1.43062	0.0127895	Ferric reductase (AHRD V1 ***- B5KGU9_MALXI)%3B contains Interpro domain(s) IPR013130 Ferric reductase-like transmembrane component%2C N-terminal
Solyc01g066470.2.1	0.232472	0.797509	-0.128302	0.993883	-1.9491	0.0486191	0.597876	0.495347	0.134079	0.977265	-2.34048	0.0153438	Epoxide hydrolase (AHRD V1 **** Q41413_SOLTU)%3B contains Interpro domain(s) IPR000639 Epoxide hydrolase-like
Solyc02g086480.1.1	0.685748	0.310729	-0.110172	0.994316	-1.90443	0.00468243	1.30092	0.00334806	0.41533	0.764142	-2.50805	7.55096e-08	LOB domain protein (AHRD V1 ***- Q9AS62_ORYSJ)%3B contains Interpro domain(s) IPR004883 Lateral organ boundaries%2C LOB
Solyc02g065190.2.1	-1.70513	1.12683e-10	-0.779835	0.0396497	-0.481024	0.197984	-1.8595	8.53351e-10	-1.87895	5.86038e-09	-0.826152	0.0246225	Cytochrome P450
Solyc01g007010.2.1	-1.30704	3.10446e-12	-0.486082	0.125983	-0.477184	0.047157	-1.54083	1.66397e-09	-1.39963	4.1391e-07	-0.910665	0.00172749	U-box domain-containing protein (AHRD V1 ***- D7LU64_ARALY)%3B contains Interpro domain(s) IPR003613 U box domain
Solyc02g030220.1.1	-1.55606	4.23747e-17	0.4439	0.166496	-0.468654	0.0467542	-1.32071	6.47646e-11	0.403589	0.270759	-0.186561	0.697118	Extensin-like protein Dif10 (Fragment) (AHRD V1 *-*- Q43504_SOLLC)
Solyc07g009510.1.1	-0.393712	0.571819	-1.09087	0.296497	-1.87966	0.00272691	0.722588	0.37297	-0.394325	0.887111	-1.74765	0.0183774	Chitinase (AHRD V1 ***- P93327_MEDTR)%3B contains Interpro domain(s) IPR001002 Chitin-binding%2C type 1
Solyc01g006290.2.1	1.36984	0.00125476	-0.0155588	0.99854	-1.86321	3.08556e-05	1.63137	2.42939e-05	0.445233	0.683015	-2.49194	5.51324e-10	Peroxidase (AHRD V1 **** Q42964_TOBAC)%3B contains Interpro domain(s) IPR002016 Haem peroxidase%2C plant/fungal/bacterial
Solyc05g054650.1.1	-1.32326	4.2885e-23	-0.859992	3.19251e-08	-0.447722	0.00510202	-1.49297	5.39261e-17	-0.985108	6.38331e-07	-0.812282	3.49899e-05	Zinc finger transcription factor ZFP19 (AHRD V1 **** Q84NH1_ORYSJ)%3B contains Interpro domain(s) IPR007087 Zinc finger%2C C2H2-type
Solyc12g088140.1.1	-1.34267	1.47061e-05	-0.677429	0.208026	-0.44247	0.314677	-1.747	4.79815e-09	-0.74603	0.0747501	-0.228211	0.762122	Hydroxyproline-rich glycoprotein (AHRD V1 **-- A9YWR1_MEDTR)
Solyc06g070990.2.1	-1.94293	1.35236e-24	-0.872559	0.000147221	-0.441568	0.0863401	-1.28457	8.13547e-10	-0.279647	0.623983	-0.125442	0.853072	WRKY transcription factor 73 (AHRD V1 *-*- Q6IEK8_ORYSI)%3B contains Interpro domain(s) IPR003657 DNA-binding WRKY
Solyc06g060230.2.1	-1.3454	1.04588e-17	-0.403481	0.142611	-0.437714	0.0289885	-1.20992	3.47301e-09	-0.771972	0.00158436	-0.0650595	0.940068	NAC domain protein IPR003441 (AHRD V1 ***- B9GU14_POPTR)%3B contains Interpro domain(s) IPR003441 No apical meristem (NAM) protein
Solyc06g068040.2.1	0.244845	0.8021	-0.0924729	0.997445	-1.83423	0.03959	0.620554	0.192391	-0.316586	0.834679	-3.29957	7.53751e-14	Polygalacturonase (AHRD V1 ***- Q9M7D3_SOLLC)%3B contains Interpro domain(s) IPR000743 Glycoside hydrolase%2C family 28
Solyc05g006860.2.1	1.62273	0.00022472	0.42052	0.829182	-0.425794	0.579591	-1.44135	0.0048937	-0.117018	0.966131	-0.083214	0.965932	Thioredoxin H (AHRD V1 ***- Q4U0W0_NICAL)%3B contains Interpro domain(s) IPR015467 Thioredoxin%2C core
Solyc06g084820.1.1	-1.77298	2.75535e-22	0.0924429	0.965449	-0.4229	0.074161	-1.4542	1.14773e-13	0.0222778	0.989117	-0.48751	0.0521698	cytochrome P450
Solyc03g113690.1.1	2.43013	2.15357e-20	0.0125365	0.998319	-1.82213	4.71206e-08	0.851859	0.000292541	-0.309209	0.605958	-1.14201	6.03931e-05	ABC transporter G family member 23 (AHRD V1 ***- AB23G_ARATH)%3B contains Interpro domain(s) IPR013525 ABC-2 type transporter
Solyc08g079860.1.1	0.256602	0.743133	0.102197	0.994316	-1.79074	0.0122795	0.736908	0.0626813	0.156401	0.941029	-2.97685	1.56326e-11	Subtilisin-like protease (AHRD V1 **-- Q9LWA3_SOLLC)%3B contains Interpro domain(s) IPR015500 Peptidase S8%2C subtilisin-related
Solyc12g036470.1.1	0.499996	0.297568	-0.669633	0.498528	-1.77897	0.000201022	0.42805	0.43037	-0.305322	0.85374	-2.98406	2.86025e-10	Transcription factor (AHRD V1 *-*- D6MKM4_9ASPA)%3B contains Interpro domain(s) IPR011598 Helix-loop-helix DNA-binding
Solyc05g054350.2.1	0.634258	0.409468	-0.26227	0.976659	-1.77544	0.0250268	0.981614	0.0428047	-0.118414	0.966161	-3.92147	3.2514e-13	Epoxide hydrolase (AHRD V1 **** Q41414_SOLTU)%3B contains Interpro domain(s) IPR000639 Epoxide hydrolase-like
Solyc05g047530.2.1	2.13264	1.42055e-06	-0.133529	0.985825	-0.415754	0.580992	1.69344	0.000217315	0.979818	0.136979	1.64485	0.000549596	Cytochrome P450
Solyc12g099930.1.1	1.8369	0.000802274	-0.308624	0.950475	-0.412031	0.661549	1.36158	0.0562954	0.149358	0.971692	-1.23082	0.137112	Serine-glyoxylate aminotransferase (AHRD V1 ***- Q3S2I1_SPIPO)%3B contains Interpro domain(s) IPR000192 Aminotransferase%2C class V/Cysteine desulfurase
Solyc01g090810.2.1	1.38499	9.10499e-08	-0.346694	0.687743	-0.398339	0.313187	1.43341	5.28307e-10	0.818449	0.0032845	1.17529	1.45605e-06	Expansin protein (AHRD V1 ***- Q14F61_WHEAT)%3B contains Interpro domain(s) IPR007112 Expansin 45%2C endoglucanase-like
Solyc12g006760.1.1	-0.0410609	0.945835	0.0344715	0.997445	-1.74703	0.000192035	1.18639	0.00107941	0.405467	0.759912	-0.924851	0.0550376	Unknown Protein (AHRD V1)
Solyc02g020940.2.1	1.57806	0.0486458	0.207747	0.985825	-0.394444	0.779482	1.80994	0.00266285	0.159058	0.964644	-3.70042	1.21706e-06	Glyceraldehyde-3-phosphate dehydrogenase (AHRD V1 **** D7UNZ5_BRARC)%3B contains Interpro domain(s) IPR000173 Glyceraldehyde 3-phosphate dehydrogenase
Solyc10g008160.2.1	-1.91868	3.65418e-05	-0.985608	0.224413	-0.390449	0.526534	-1.48603	0.000736613	0.241572	0.902479	-0.156934	0.904147	Transcription factor (Fragment) (AHRD V1 *--- D6MK15_9ASPA)
Solyc10g009320.2.1	0.248406	0.694615	-0.0128354	0.999166	-1.7393	0.00226551	0.719718	0.104256	0.325453	0.818031	-2.74636	1.39495e-09	Unknown Protein (AHRD V1)
Solyc08g082790.2.1	0.372485	0.437801	-0.509287	0.691927	-1.71329	0.000460602	1.2102	0.00733722	0.113537	0.966983	-1.03419	0.0894026	Unknown Protein (AHRD V1)
Solyc09g084460.2.1	2.19643	0.0116925	-0.0714478	0.998319	-0.368889	0.824105	2.03975	2.85847e-06	0.93384	0.154565	-3.41048	3.26436e-09	Chymotrypsin inhibitor 2 (AHRD V1 *-*- Q40059_HORVU)%3B contains Interpro domain(s) IPR000864 Proteinase inhibitor I13%2C potato inhibitor I
Solyc09g082760.2.1	0.346167	0.677306	0.161492	0.987625	-1.71248	0.026623	0.694146	0.0917544	0.0919924	0.969504	-3.01981	8.78411e-17	Aspartic proteinase 2 (AHRD V1 **-* Q948P0_SOYBN)%3B contains Interpro domain(s) IPR001461 Peptidase A1
Solyc03g112760.2.1	0.734511	0.119776	0.129366	0.985243	-1.70763	0.000293052	0.952118	0.0126838	0.166532	0.936919	-1.70606	9.33281e-06	Unknown Protein (AHRD V1)
Solyc11g006740.1.1	3.14977	3.31064e-16	0.107648	0.985825	-0.355591	0.620926	0.321134	0.550639	-0.599502	0.473057	-1.1003	0.0143781	F-box protein PP2-B1 (AHRD V1 ***- PP2B1_ARATH)
Solyc05g050830.1.1	-1.73425	9.89709e-07	-0.642077	0.40065	-0.351308	0.566578	-1.83839	5.09756e-07	-0.904736	0.104429	-0.640442	0.251374	Ethylene-responsive transcription factor 4 (AHRD V1 *-*- ERF78_ARATH)%3B contains Interpro domain(s) IPR001471 Pathogenesis-related transcriptional factor and ERF%2C DNA-binding
Solyc07g061860.1.1	-3.75066	8.70948e-30	-1.96917	1.01262e-08	-0.350487	0.476399	-1.1169	2.83555e-07	-0.852265	0.00137722	-0.212895	0.656407	Lactoylglutathione lyase-like (AHRD V1 *-*- Q5VMX8_ORYSJ)
Solyc01g098570.2.1	-0.043712	0.946973	-0.00522374	0.998463	-1.68914	0.000101025	0.305013	0.557374	-0.0280269	0.992394	-2.08876	2.01501e-06	Unknown Protein (AHRD V1)
Solyc09g065180.2.1	1.42084	0.0326681	0.398271	0.934257	-0.345167	0.770329	1.50847	0.00936417	0.582788	0.720014	-2.90073	2.49107e-05	NAD-dependent epimerase/dehydratase (AHRD V1 **-- B7K7X4_CYAP7)%3B contains Interpro domain(s) IPR016040 NAD(P)-binding domain
Solyc08g006350.2.1	1.29069	0.019849	0.325051	0.938917	-1.68849	0.0247245	1.41271	0.000395335	0.415591	0.743226	-3.6626	4.57358e-07	UDP-glucose glucosyltransferase (AHRD V1 **** B6EWX8_LYCBA)%3B contains Interpro domain(s) IPR002213 UDP-glucuronosyl/UDP-glucosyltransferase
Solyc03g117250.2.1	0.214152	0.815178	0.212608	0.984565	-1.65798	0.0459988	0.566966	0.170285	-0.0121899	0.996699	-2.93292	2.58538e-16	Flotillin 1 (AHRD V1 *-*- B3V5K3_9EURY)%3B contains Interpro domain(s) IPR001107 Band 7 protein
Solyc12g056590.1.1	-1.63274	2.50255e-20	-0.72539	0.00128915	-0.322439	0.221727	-1.37241	8.62855e-14	-0.940027	4.66729e-06	-0.4496	0.0684858	Ethylene responsive transcription factor 2a (AHRD V1 *-*- C0J9I7_9ROSA)%3B contains Interpro domain(s) IPR001471 Pathogenesis-related transcriptional factor and ERF%2C DNA-binding
Solyc11g008200.1.1	-1.96736	1.51751e-30	-0.678223	0.00214653	-0.318066	0.212852	-1.47434	1.17304e-16	-1.0195	1.54059e-07	-0.969608	3.7384e-07	Nodulin-like protein (Fragment) (AHRD V1 ***- O81121_ARATH)%3B contains Interpro domain(s) IPR010658 Nodulin-like
Solyc09g065100.1.1	0.336328	0.591622	-0.0154249	0.998463	-1.64357	0.0108967	0.78307	0.122797	-0.183058	0.947264	-2.00197	0.000806916	Transcription factor (AHRD V1 *--* Q9M4A8_MAIZE)%3B contains Interpro domain(s) IPR001092 Basic helix-loop-helix dimerisation region bHLH
Solyc01g097700.1.1	-1.65642	1.06362e-09	1.00186	0.0018633	-0.310397	0.464323	-1.88852	4.8475e-12	0.781464	0.0265047	-0.0319488	0.981543	Extensin-like protein Dif10 (Fragment) (AHRD V1 *-*- Q43504_SOLLC)
Solyc02g088560.2.1	0.290543	0.672218	-0.0611421	0.997445	-1.62782	0.00875211	0.751016	0.112886	-0.00900741	0.998099	-2.06698	3.11582e-06	Cyclic nucleotide gated channel (AHRD V1 **** A9CRE4_MALDO)%3B contains Interpro domain(s) IPR000595 Cyclic nucleotide-binding
Solyc02g089880.2.1	1.13832	2.1485e-06	0.149652	0.933909	-0.28686	0.478777	1.12633	0.000281444	0.205791	0.87625	0.0864635	0.946198	Glycosyltransferase family GT8 protein (AHRD V1 ***- D0ECQ6_POPDE)%3B contains Interpro domain(s) IPR002495 Glycosyl transferase%2C family 8
Solyc05g015490.2.1	1.61581	0.00110517	0.30507	0.933898	-0.268963	0.828569	1.64334	0.0118835	0.904102	0.477538	0.559838	0.709533	Non-specific lipid-transfer protein (AHRD V1 ***- Q700A6_CICAR)%3B contains Interpro domain(s) IPR003612 Plant lipid transfer protein/seed storage/trypsin-alpha amylase inhibitor
Solyc09g011810.2.1	1.372	0.059238	0.0662986	0.997445	-0.257149	0.846548	1.35372	0.0019152	0.45098	0.718244	-3.02802	1.64618e-08	Fructose-1 6-bisphosphatase class 1 (AHRD V1 **** D0MHZ8_RHOM4)%3B contains Interpro domain(s) IPR000146 Fructose-1%2C6-bisphosphatase
Solyc06g035630.1.1	-1.94629	8.93382e-06	-0.531139	0.75699	-0.255198	0.768109	-2.87816	5.97691e-11	-2.14377	3.31754e-05	-0.842208	0.176864	GRAS family transcription factor (AHRD V1 **-- B9I7E1_POPTR)
Solyc05g009340.1.1	-1.20496	5.5875e-05	-1.11126	0.00252764	-0.248012	0.639703	-2.65349	1.43154e-12	-2.08275	2.24206e-07	-1.73968	1.04201e-05	Unknown Protein (AHRD V1)
Solyc07g053130.2.1	-1.39631	2.63502e-07	-1.12434	0.000874001	-0.2396	0.633293	-1.89218	1.53225e-12	-1.16653	0.000183558	-0.408766	0.374409	Serine/threonine-protein kinase receptor (AHRD V1 **** B6U2B7_MAIZE)%3B contains Interpro domain(s) IPR002290 Serine/threonine protein kinase
Solyc06g053140.2.1	0.315478	0.706421	-0.238456	0.978921	-1.61086	0.0422068	0.677045	0.180659	-0.11362	0.966452	-3.07583	1.34041e-10	Senescence-associated protein DIN1 (AHRD V1 *--- B6U016_MAIZE)%3B contains Interpro domain(s) IPR001763 Rhodanese-like
Solyc08g014360.1.1	-1.4147	1.41964e-05	-1.22378	0.00279322	-0.22929	0.721323	-0.559692	0.087316	0.150745	0.925456	1.2472	2.55184e-05	Cinnamyl alcohol dehydrogenase-like protein (AHRD V1 **** A9PHZ1_POPTR)%3B contains Interpro domain(s) IPR002085 Alcohol dehydrogenase superfamily%2C zinc-containing
Solyc01g017600.2.1	0.308068	0.723358	0.326424	0.961607	-1.6056	0.0488833	0.883174	0.0286332	0.222663	0.895889	-3.40468	3.14767e-18	Plant viral-response family protein (AHRD V1 **-- B6SQA7_MAIZE)%3B contains Interpro domain(s) IPR006904 Protein of unknown function DUF716
Solyc08g076150.2.1	0.534326	0.318803	-0.0633494	0.997445	-1.60306	0.00412455	1.17238	0.00125965	0.259643	0.861674	-1.33618	0.0032293	Pentatricopeptide repeat-containing protein (AHRD V1 ***- D7KGN9_ARALY)%3B contains Interpro domain(s) IPR002885 Pentatricopeptide repeat
Solyc12g049540.1.1	-1.20158	2.2535e-09	-0.543759	0.0854641	-0.207882	0.552316	-1.42893	0.000242502	-0.797154	0.187213	-0.165849	0.89959	Polyphosphoinositide phosphatase (AHRD V1 ***- C0S4L1_PARBP)%3B contains Interpro domain(s) IPR002013 Synaptojanin%2C N-terminal
Solyc12g070090.1.1	-1.24381	0.00837653	0.0995317	0.988664	-0.207745	0.817751	-1.51274	0.0104006	-0.112504	0.978132	0.202792	0.915471	Glutamyl-tRNA(Gln) amidotransferase subunit A homolog (AHRD V1 *--- QRSL1_RAT)%3B contains Interpro domain(s) IPR000120 Amidase signature enzyme
Solyc09g089610.2.1	-0.749172	0.0246127	-0.0206231	0.998463	-1.58315	1.38154e-06	-1.12095	3.70472e-07	-0.621195	0.0401116	0.345068	0.321466	Ethylene receptor (AHRD V1 **** Q5QG21_SOLLC)%3B contains Interpro domain(s) IPR001789 Signal transduction response regulator%2C receiver region IPR014525 Signal transduction histidine kinase%2C hybrid-type%2C ethylene sensor IPR005467 Signal transduction histidine kinase%2C core
Solyc08g077910.2.1	-1.35999	2.01071e-12	-0.795139	0.000976083	-0.207113	0.538164	0.747924	0.013788	0.185726	0.88338	1.13878	0.000118385	Expansin-like protein (AHRD V1 ***- Q0WRS3_ARATH)%3B contains Interpro domain(s) IPR007112 Expansin 45%2C endoglucanase-like
Solyc08g068640.2.1	-1.49507	5.08927e-08	0.331317	0.740912	-0.200094	0.695723	-1.34379	0.00056446	-1.34032	0.00387601	-0.364999	0.65361	Decarboxylase family protein (AHRD V1 ***- A7GHE9_CLOBL)%3B contains Interpro domain(s) IPR002129 Pyridoxal phosphate-dependent decarboxylase
Solyc05g009080.2.1	0.701742	0.110025	0.0679672	0.994316	-1.57278	0.00199013	1.13935	0.00520497	0.312193	0.838858	-1.36838	0.0086598	Cyclase/dehydrase-like protein (AHRD V1 *-*- A0ZDS6_NODSP)%3B contains Interpro domain(s) IPR005031 Streptomyces cyclase/dehydrase
Solyc04g082960.1.1	-1.67992	2.6335e-35	-0.187794	0.711231	-0.180806	0.423241	-1.18477	1.20754e-09	-0.650449	0.00838335	-0.300259	0.361569	TMV response-related protein (AHRD V1 *--- B6UGH4_MAIZE)
Solyc04g082630.2.1	0.49926	0.475105	-0.025392	0.998463	-1.57153	0.0208773	0.619611	0.197849	-0.0911323	0.973487	-2.65941	6.15873e-11	Glyceraldehyde-3-phosphate dehydrogenase B (AHRD V1 **** B4F8L7_MAIZE)%3B contains Interpro domain(s) IPR000173 Glyceraldehyde 3-phosphate dehydrogenase
Solyc11g009020.1.1	1.3842	0.0564334	0.450769	0.927278	-0.179037	0.866271	1.54968	0.0253864	0.551538	0.806159	-2.04472	0.0569952	HAD-superfamily hydrolase subfamily IA variant 3 containing protein expressed (AHRD V1 **** Q10I42_ORYSJ)%3B contains Interpro domain(s) IPR005834 Haloacid dehalogenase-like hydrolase
Solyc01g107170.2.1	-1.25866	4.75458e-11	-0.110625	0.960648	-0.156886	0.660285	-1.59272	4.93884e-10	-1.33568	1.75582e-06	-0.631377	0.0574025	Zinc finger protein (AHRD V1 ***- A0T3Q5_SOLTU)%3B contains Interpro domain(s) IPR007087 Zinc finger%2C C2H2-type
Solyc03g112340.1.1	-1.10455	7.65018e-08	0.0765338	0.978648	-0.155016	0.68451	-1.37836	6.23425e-10	-0.986522	9.86362e-05	-0.501709	0.0984473	Ring H2 finger protein (AHRD V1 *-*- D9ZHD8_HYPPE)%3B contains Interpro domain(s) IPR018957 Zinc finger%2C C3HC4 RING-type
Solyc03g005530.1.1	-1.76062	2.64834e-05	-0.519856	0.64129	-0.153449	0.847068	0.0859219	0.886868	0.762039	0.102766	1.17629	0.000704988	Inorganic phosphate transporter (AHRD V1 **** O22549_SOLLC)%3B contains Interpro domain(s) IPR004738 Phosphate permease
Solyc07g063610.2.1	0.726829	0.172472	-0.219501	0.966621	-1.55234	0.00917955	1.03692	0.0582604	-0.173997	0.95348	-2.79207	2.80204e-06	Dynein light chain 2 cytoplasmic (AHRD V1 ***- C3KIM6_ANOFI)%3B contains Interpro domain(s) IPR001372 Dynein light chain%2C type 1 and 2
Solyc02g084300.1.1	-1.7571	0.00152535	-0.658837	0.758913	-0.145922	0.902867	-2.68196	0.000162521	-1.44426	0.216587	-1.06785	0.294832	CTP synthase (AHRD V1 ***- D7MFK7_ARALY)
Solyc03g080030.2.1	-1.39658	3.59251e-08	-0.704884	0.0529979	-0.138927	0.771059	-1.32289	2.39676e-06	-0.570905	0.217744	0.414726	0.332111	Unknown Protein (AHRD V1)
Solyc09g090900.2.1	0.0536176	0.938205	0.368782	0.90299	-1.54811	0.0174094	1.04493	0.0359332	-0.0299891	0.993279	-1.28957	0.0442612	3-isopropylmalate dehydratase large subunit 2 (AHRD V1 **** B6U6T6_MAIZE)%3B contains Interpro domain(s) IPR006251 Homoaconitase/3-isopropylmalate dehydratase%2C large subunit%2C subgroup
Solyc05g053170.2.1	2.08437	2.25565e-13	1.00012	0.00811976	-1.54477	6.77851e-07	1.17392	0.000126571	0.439392	0.553591	0.225756	0.773189	Chalcone synthase-A (AHRD V1 ***- O04969_IPOPU)%3B contains Interpro domain(s) IPR001099 Chalcone/stilbene synthase%2C N-terminal
Solyc10g086640.1.1	0.231004	0.671965	0.108375	0.986601	-1.54248	0.000971487	0.705604	0.0457819	0.184083	0.90318	-2.11461	1.86121e-10	BEL1-like homeodomain protein 9 (AHRD V1 **-- BLH9_ARATH)%3B contains Interpro domain(s) IPR001356 Homeobox
Solyc03g006100.2.1	0.724688	0.00771057	-0.154022	0.951638	-1.53874	1.21601e-07	0.857687	0.000216457	-0.0232271	0.990607	-1.41784	4.08659e-08	Receptor like kinase%2C RLK
Solyc01g097770.2.1	0.564106	0.312617	-0.136263	0.986181	-1.53254	0.00532128	0.946026	0.0197003	-0.16847	0.940303	-2.42814	7.57203e-10	Serine/threonine protein kinase (AHRD V1 *-** D2V878_NAEGR)%3B contains Interpro domain(s) IPR002290 Serine/threonine protein kinase
Solyc01g094970.2.1	1.31274	1.44654e-10	-0.449457	0.279522	-1.52626	4.69015e-11	1.29199	5.33597e-09	-0.246037	0.739503	-0.865787	0.00101566	Glycoside hydrolase family 28 protein/polygalacturonase family protein (AHRD V1 **-- Q1PF10_ARATH)%3B contains Interpro domain(s) IPR012334 Pectin lyase fold
Solyc07g063690.1.1	0.452092	0.57992	-0.0531121	0.998319	-1.52504	0.0707051	0.763903	0.0661537	-0.386141	0.734371	-3.11771	2.19393e-11	Calcium-binding EF hand family protein (Fragment) (AHRD V1 **-* D7MEH5_ARALY)%3B contains Interpro domain(s) IPR011992 EF-Hand type
Solyc05g054900.2.1	2.50177	2.43109e-22	-0.355368	0.707137	-1.52099	1.57957e-05	1.40436	1.90353e-06	-0.0652277	0.976416	-0.515655	0.319489	Blue copper protein (AHRD V1 *--- B6T8E0_MAIZE)%3B contains Interpro domain(s) IPR003245 Plastocyanin-like
Solyc07g064160.2.1	1.04417	0.00104311	0.428977	0.628869	-1.5112	2.87307e-06	0.610854	0.0568256	0.1991	0.870702	-1.50872	1.06039e-07	Thiazole biosynthetic enzyme (AHRD V1 ***- D6N3H1_GOSHI)%3B contains Interpro domain(s) IPR002922 Thiamine biosynthesis Thi4 protein
Solyc01g110360.2.1	1.91805	0.00125145	0.726541	0.692473	-0.127725	0.90638	1.80022	0.000336906	0.442255	0.7972	-1.44886	0.0253767	Fructose-bisphosphate aldolase (AHRD V1 ***- B0FPD8_SOLTU)%3B contains Interpro domain(s) IPR000741 Fructose-bisphosphate aldolase%2C class-I
Solyc05g043420.1.1	-1.67944	4.34901e-07	-0.232485	0.932239	-0.12452	0.866271	-1.24111	0.000612345	0.0491971	0.984291	0.102637	0.941257	Cc-nbs-lrr%2C resistance protein
Solyc01g098190.2.1	0.431282	0.193608	-0.344392	0.743375	-1.50125	9.35644e-07	0.438493	0.240345	-0.167304	0.909361	-1.60564	2.47537e-07	Sodium/hydrogen exchanger (AHRD V1 **** Q1JRA2_SOLLC)%3B contains Interpro domain(s) IPR018407 Na+/H+ exchanger%2C isoforms 1-4%2C conserved region
Solyc02g084310.1.1	-2.00487	3.09858e-05	-0.245709	0.96495	-0.122347	0.911099	-2.26378	0.00254136	-0.92975	0.60481	-1.29359	0.194151	Unknown Protein (AHRD V1)
Solyc03g007860.1.1	0.891649	0.0324337	0.031711	0.997464	-1.48905	0.000756193	1.26367	0.000205856	0.537148	0.427781	-0.216807	0.823495	ABC-type Co2+ transport system permease component (AHRD V1 *--- B6U434_MAIZE)
Solyc03g045070.1.1	1.93657	0.000639353	1.07139	0.298171	-0.121314	0.872932	2.27109	3.47459e-06	0.653845	0.591376	0.0999197	0.971405	Ammonium transporter (AHRD V1 **** B9HP47_POPTR)%3B contains Interpro domain(s) IPR018047 Ammonium transporter%2C conserved site IPR001905 Ammonium transporter
Solyc02g069450.2.1	0.610561	0.439215	-0.227979	0.983914	-1.48638	0.0729864	0.789239	0.0790896	0.0661898	0.979634	-2.83232	1.68431e-11	Photosystem I reaction center subunit III (AHRD V1 ***- Q9XQB4_PHAAU)%3B contains Interpro domain(s) IPR003666 Photosystem I reaction centre protein PsaF%2C subunit III
Solyc09g083130.2.1	0.190489	0.739815	-0.342437	0.898032	-1.46833	0.00259558	0.738178	0.0920676	-0.143892	0.952338	-2.64776	5.56234e-11	Peptidase S9 prolyl oligopeptidase active site domain protein (AHRD V1 *-*- D1C565_SPHTD)%3B contains Interpro domain(s) IPR001375 Peptidase S9%2C prolyl oligopeptidase active site region
Solyc09g083190.2.1	1.1265	0.0759815	0.0518833	0.997464	-1.46498	0.0540804	1.49173	0.000232723	0.256529	0.887313	-3.06804	7.0489e-09	Genomic DNA chromosome 5 P1 clone MQD19 (AHRD V1 ***- Q9FG89_ARATH)
Solyc09g089730.2.1	0.551977	0.250658	-0.257338	0.94218	-1.42723	0.00777915	0.647864	0.19849	-0.180376	0.943517	-1.3884	0.00933142	1-aminocyclopropane-1-carboxylate oxidase-like protein (AHRD V1 **-- Q9LTH7_ARATH)%3B contains Interpro domain(s) IPR005123 Oxoglutarate and iron-dependent oxygenase
Solyc03g005760.1.1	0.0320445	0.966154	-0.259219	0.960648	-1.4263	0.0136767	0.340516	0.469738	-0.058612	0.979634	-2.3397	7.76323e-12	Chlorophyll a-b binding protein 3C-like (AHRD V1 **** Q2XTE0_SOLTU)%3B contains Interpro domain(s) IPR001344 Chlorophyll A-B binding protein
Solyc09g092260.2.1	1.16164	0.0133521	0.268176	0.939075	-0.109764	0.90971	2.01908	3.49376e-11	0.210484	0.880205	-0.00645407	0.996801	Chaperone protein dnaJ 20 (AHRD V1 ***- B6U349_MAIZE)%3B contains Interpro domain(s) IPR001623 Heat shock protein DnaJ%2C N-terminal
Solyc06g051830.1.1	-3.13713	2.17138e-11	-0.677998	0.515891	-0.109361	0.906584	0.526409	0.248478	1.16096	0.0095305	1.19858	0.00333738	Potassium transporter 17 (AHRD V1 **** B6T8T1_MAIZE)%3B contains Interpro domain(s) IPR003855 K+ potassium transporter
Solyc04g011750.2.1	-1.17054	1.47573e-14	-0.437841	0.0649662	-0.107959	0.716822	-1.16371	1.11602e-09	-0.628925	0.00913025	-0.463083	0.0670131	Unknown Protein (AHRD V1)
Solyc06g074390.2.1	3.18472	1.53945e-50	0.272916	0.707495	-1.42437	1.9273e-08	1.15073	1.18004e-05	0.130731	0.932025	-1.17929	8.90174e-05	Fatty acyl coA reductase (AHRD V1 **** Q8L4M0_WHEAT)%3B contains Interpro domain(s) IPR013120 Male sterility%2C NAD-binding
Solyc02g084440.2.1	0.385105	0.640592	-0.0315761	0.998384	-1.40935	0.0853801	0.892333	0.0796496	-0.00141877	0.999522	-2.66109	7.95644e-09	Fructose-bisphosphate aldolase (AHRD V1 ***- Q9SXX4_NICPA)%3B contains Interpro domain(s) IPR000741 Fructose-bisphosphate aldolase%2C class-I
Solyc12g008980.1.1	0.4796	0.509184	-0.00368182	0.999642	-1.40903	0.0589791	0.814001	0.0655544	0.294497	0.854115	-2.67365	1.95596e-09	Lycopene epsilon cyclase
Solyc01g087580.2.1	-1.32552	4.52108e-06	0.273873	0.840464	-0.0952431	0.871683	-1.37128	0.00011446	-0.936988	0.0583704	-0.73755	0.112733	Unknown Protein (AHRD V1)
Solyc03g053110.2.1	0.424539	0.56977	-0.178748	0.985825	-1.40609	0.0602734	0.767165	0.112027	0.0840618	0.978075	-2.76805	6.41075e-10	Rhodanese-like family protein-like protein (Fragment) (AHRD V1 *-*- A7KNZ8_GOSBA)%3B contains Interpro domain(s) IPR001763 Rhodanese-like
Solyc02g080830.1.1	-1.87964	3.39586e-12	-0.662193	0.158501	-0.0819628	0.888138	-1.81191	2.99733e-06	-2.65416	1.97447e-10	-1.19179	0.00725667	F-box-like (AHRD V1 ***- Q6H6K1_ORYSJ)
Solyc07g053240.2.1	-1.16668	0.0194107	-0.888406	0.458919	-0.0803916	0.942696	-1.95031	0.000387427	-1.65839	0.0297401	-0.491956	0.68251	Myb-related transcription factor (AHRD V1 *--- B5RHV2_MUSBA)%3B contains Interpro domain(s) IPR015495 Myb transcription factor
Solyc11g010290.1.1	-0.058086	0.921071	0.0179151	0.998319	-1.38223	0.00124203	0.296597	0.517255	-0.19825	0.895646	-1.82223	1.12155e-06	2-oxoglutarate/malate translocator (AHRD V1 **-* Q9FMF7_ARATH)%3B contains Interpro domain(s) IPR001898 Sodium/sulphate symporter
Solyc03g062710.2.1	1.72419	0.0225283	0.236783	0.984565	-0.075401	0.926524	1.64696	0.0460425	0.480641	0.882518	-3.40094	0.00779155	Aldose 1-epimerase family protein expressed (AHRD V1 **-- Q10CW2_ORYSJ)%3B contains Interpro domain(s) IPR011013 Glycoside hydrolase-type carbohydrate-binding
Solyc04g009020.2.1	0.58403	0.224693	0.219542	0.956253	-1.38077	0.00510995	1.07465	0.00398424	0.194876	0.917234	-1.5921	8.46956e-05	Pre-mRNA-splicing factor clf1 (AHRD V1 **-- B2VSG1_PYRTR)%3B contains Interpro domain(s) IPR011990 Tetratricopeptide-like helical
Solyc10g006690.2.1	-1.16234	1.25521e-07	0.0358896	0.994316	-0.0727839	0.877133	-1.371	0.000969634	-0.926048	0.127321	-0.341612	0.715914	S-locus receptor kinase-18 (Fragment) (AHRD V1 **** Q6L8R1_RAPSA)%3B contains Interpro domain(s) IPR000858 S-locus glycoprotein
Solyc11g005290.1.1	-2.17108	9.96153e-08	-1.40399	0.00290108	-0.0711678	0.918773	1.19514	0.000174774	-0.255253	0.851814	0.476285	0.335088	Ring finger protein (AHRD V1 *-*- O49869_HORVU)%3B contains Interpro domain(s) IPR018957 Zinc finger%2C C3HC4 RING-type
Solyc05g008020.2.1	-1.52901	1.51843e-28	-0.620472	0.000353599	-0.0669154	0.814002	-1.29605	2.87474e-14	-0.810518	3.69948e-05	-0.826101	8.01707e-06	Mitogen-activated protein kinase (AHRD V1 **** A9RAB3_WHEAT)%3B contains Interpro domain(s) IPR002290 Serine/threonine protein kinase
Solyc05g010330.2.1	3.12811	5.39458e-31	0.0391595	0.99699	-1.37706	4.16247e-06	1.23355	1.01963e-09	-0.0629884	0.963637	-0.621033	0.0161543	Peroxidase (AHRD V1 **** Q94IQ0_TOBAC)%3B contains Interpro domain(s) IPR002016 Haem peroxidase%2C plant/fungal/bacterial
Solyc03g098060.1.1	-0.505397	0.332501	-0.4906	0.771312	-1.36198	0.0173047	-0.0291496	0.972672	-0.250102	0.918194	-1.72131	0.00377246	Zinc finger-homeodomain protein 3 (Fragment) (AHRD V1 **-- B0LK11_ESCCA)%3B contains Interpro domain(s) IPR006455 Homeobox domain%2C ZF-HD class
Solyc02g065240.2.1	1.45853	0.0129426	0.317243	0.948018	-1.35437	0.0800837	1.38256	0.00351673	0.411761	0.789123	-2.51572	5.92308e-05	Hydrolase alpha/beta fold family protein (AHRD V1 **-- D7LG04_ARALY)%3B contains Interpro domain(s) IPR000073 Alpha/beta hydrolase fold-1
Solyc04g054740.2.1	2.04742	4.19595e-09	0.282822	0.900271	-0.0634424	0.948109	1.57419	0.000259535	1.22661	0.0179545	0.341927	0.765344	Inositol-3-phosphate synthase (AHRD V1 ***- C4PW06_ARATH)%3B contains Interpro domain(s) IPR002587 Myo-inositol-1-phosphate synthase
Solyc12g011450.1.1	0.153206	0.85499	-0.495446	0.886253	-1.34179	0.0792326	0.672961	0.168979	-0.0851771	0.977187	-1.89342	9.36097e-06	Chlorophyll a-b binding protein 13%2C chloroplastic (AHRD V1 ***- CB23_SOLLC)%3B contains Interpro domain(s) IPR001344 Chlorophyll A-B binding protein
Solyc02g091560.2.1	1.35586	0.00197801	0.157746	0.978648	-0.0630985	0.941722	1.4168	9.63397e-05	0.252322	0.871064	-1.16158	0.00550771	Serine hydroxymethyltransferase (AHRD V1 **** C6ZJZ0_SOYBN)%3B contains Interpro domain(s) IPR001085 Serine hydroxymethyltransferase
Solyc04g011940.1.1	1.54634	3.16364e-11	-0.431815	0.46675	-1.33498	2.46372e-06	1.26615	1.29027e-08	-0.0931907	0.949902	-0.481586	0.166365	Cytochrome P450
Solyc02g062710.1.1	0.63034	0.0757367	0.25182	0.899284	-1.33159	0.000250989	0.927489	0.00120406	0.0700863	0.970824	-1.52414	5.77442e-07	Hydroxycinnamoyl transferase (AHRD V1 **-* Q05HB0_COFAR)%3B contains Interpro domain(s) IPR003480 Transferase
Solyc09g010120.2.1	0.459013	0.361219	-0.101328	0.988664	-1.32899	0.011453	0.899165	0.0269248	0.0661515	0.979608	-1.32507	0.00355847	Unknown Protein (AHRD V1)
Solyc03g111120.2.1	0.354647	0.260433	-0.0851067	0.985825	-1.3288	4.04483e-06	0.00927511	0.985611	-0.617424	0.147536	-2.20549	3.97307e-14	Malate synthase (AHRD V1 ***- B9RAK0_RICCO)%3B contains Interpro domain(s) IPR001465 Malate synthase
Solyc03g005770.1.1	0.637936	0.371403	-0.0491706	0.998319	-1.3285	0.0838371	0.961367	0.0211372	0.0680821	0.979608	-2.44115	3.65364e-10	Chlorophyll a-b binding protein 3C-like (AHRD V1 **** Q2XTE0_SOLTU)%3B contains Interpro domain(s) IPR001344 Chlorophyll A-B binding protein
Solyc11g069740.1.1	-0.292282	0.444814	-2.45951	1.11168e-14	-0.0545734	0.938685	-0.245338	0.511791	0.385374	0.51321	1.12539	3.36204e-05	Nitrate transporter (AHRD V1 *-*- O04431_NICPL)%3B contains Interpro domain(s) IPR016196 Major facilitator superfamily%2C general substrate transporter
Solyc07g054290.1.1	0.559615	0.226524	0.29527	0.910693	-1.30996	0.00584055	0.986599	0.00528051	0.313332	0.786982	-1.8065	1.56831e-06	Photosystem II family protein (AHRD V1 *-*- D7KCG4_ARALY)
Solyc05g052670.1.1	-0.456929	0.369896	0.138096	0.984565	-1.30713	0.00884409	-2.23535	4.10711e-10	-0.598858	0.448511	-0.234571	0.823085	N-hydroxycinnamoyl/benzoyltransferase 1 (AHRD V1 **-- Q00M72_SOYBN)%3B contains Interpro domain(s) IPR003480 Transferase
Solyc00g026160.2.1	-1.73336	1.50149e-07	0.131612	0.976755	-0.0471498	0.95324	-0.641183	0.057173	0.634854	0.168173	1.51343	4.66926e-07	Ferric reductase oxidase (AHRD V1 **** D6RVS5_HORVU)%3B contains Interpro domain(s) IPR013121 Ferric reductase%2C NAD binding
Solyc02g071610.2.1	2.00235	0.0251372	0.754473	0.849016	-0.0448119	0.954295	2.37258	0.0123396	0.829748	0.767636	-1.82018	0.240426	GDSL esterase/lipase At5g45670 (AHRD V1 ***- GDL82_ARATH)%3B contains Interpro domain(s) IPR001087 Lipase%2C GDSL
Solyc03g113430.2.1	0.237452	0.575644	0.12083	0.978648	-1.29693	0.0072531	0.312538	0.556267	0.0588494	0.980616	-2.22517	1.89404e-05	Peptide transporter (AHRD V1 **-* A6YJX4_9MAGN)%3B contains Interpro domain(s) IPR000109 TGF-beta receptor%2C type I/II extracellular region
Solyc09g005000.1.1	-1.79015	2.36847e-24	-0.263721	0.64286	-0.0382193	0.924668	-1.53273	1.69157e-28	-0.58664	0.000635581	-0.526671	0.000943045	Receptor like protein kinase (AHRD V1 **** Q39139_ARATH)%3B contains Interpro domain(s) IPR001220 Legume lectin%2C beta chain
Solyc10g018300.1.1	0.979759	0.0076645	0.177755	0.961107	-1.29425	0.000960456	1.06958	0.00139889	0.22591	0.871948	-1.84165	4.39721e-08	Transketolase 1 (AHRD V1 **** O78327_CAPAN)%3B contains Interpro domain(s) IPR005478 Bacterial transketolase
Solyc04g007790.2.1	0.0323684	0.955851	-0.0611738	0.997445	-1.29142	0.00344954	0.609358	0.0323841	0.215681	0.824885	-1.93538	4.52368e-14	Major latex-like protein (AHRD V1 **-- B5THI3_PANGI)%3B contains Interpro domain(s) IPR000916 Bet v I allergen
Solyc12g096620.1.1	1.92179	2.64377e-08	0.632347	0.396117	-0.0343504	0.966719	-0.282625	0.586075	-0.242874	0.877519	-1.31535	0.000613603	GDSL esterase/lipase At1g28590 (AHRD V1 ***- GDL8_ARATH)%3B contains Interpro domain(s) IPR001087 Lipase%2C GDSL
Solyc07g009310.2.1	-3.46828	6.49822e-13	-1.51971	0.0218589	-0.0338012	0.977184	1.16815	0.000277713	0.766918	0.148752	1.60676	5.01805e-06	Pit1 protein (AHRD V1 ***- Q40539_TOBAC)
Solyc04g078520.2.1	-0.139841	0.825942	-0.72722	0.494006	-1.28846	0.0230037	0.27003	0.694482	-0.246817	0.9163	-1.6765	0.001968	Uncharacterized basic helix-loop-helix protein At1g06150 (AHRD V1 *-*- Y1615_ARATH)
Solyc12g006050.1.1	0.979316	0.000835631	0.487425	0.463919	-1.28358	7.43928e-05	0.246656	0.525941	-0.450342	0.441162	-1.10008	0.000370905	Nitrate transporter (AHRD V1 ***- Q8LG02_ARATH)%3B contains Interpro domain(s) IPR000109 TGF-beta receptor%2C type I/II extracellular region
Solyc01g091830.2.1	-1.2432	2.48986e-09	0.0998974	0.965449	-0.0248238	0.955308	-1.78989	1.19707e-09	-1.42567	2.03438e-05	-1.54293	7.99366e-07	Unknown Protein (AHRD V1)
Solyc10g006230.2.1	0.410246	0.539117	-0.224942	0.97559	-1.26381	0.0568244	0.686892	0.122188	0.0519369	0.984065	-2.11915	3.89347e-08	Chlorophyll a-b binding protein 7%2C chloroplastic (AHRD V1 ***- CB12_SOLLC)%3B contains Interpro domain(s) IPR001344 Chlorophyll A-B binding protein
Solyc02g067380.2.1	0.506713	0.170182	-0.346808	0.808933	-1.26199	0.00251405	-0.130327	0.83069	-0.732831	0.20995	-1.11687	0.0143459	Transcription factor style2.1 (AHRD V1 **-* B6CG45_SOLPN)%3B contains Interpro domain(s) IPR001092 Basic helix-loop-helix dimerisation region bHLH
Solyc10g080670.1.1	0.723915	0.0932828	0.13719	0.979923	-1.25284	0.00461217	1.18567	0.00311328	-0.166946	0.943517	-1.24872	0.00387515	Unknown Protein (AHRD V1)
Solyc10g009350.2.1	0.356546	0.497708	0.237152	0.947979	-1.24915	0.038364	0.712761	0.121413	-0.0419627	0.989032	-2.83268	3.43856e-06	Serine/threonine protein kinase (AHRD V1 *-** D0NNA3_PHYIN)%3B contains Interpro domain(s) IPR002290 Serine/threonine protein kinase
Solyc11g010340.1.1	-0.66103	0.0993319	0.480685	0.660841	-1.24824	0.0030739	-1.59407	0.000238427	-0.352912	0.83645	-0.664427	0.305734	BHLH transcription factor (AHRD V1 **** Q401N4_9LILI)%3B contains Interpro domain(s) IPR001092 Basic helix-loop-helix dimerisation region bHLH
Solyc07g047850.2.1	0.102064	0.8785	-0.170032	0.982024	-1.24386	0.0260676	0.347946	0.416528	0.02635	0.991878	-2.08878	5.87619e-11	Chlorophyll a-b binding protein 4%2C chloroplastic (AHRD V1 **** CB24_SOLLC)%3B contains Interpro domain(s) IPR001344 Chlorophyll A-B binding protein
Solyc06g074990.1.1	2.2058	1.241e-07	0.228947	0.95196	-0.0119765	0.988706	-1.63291	1.52649e-05	0.064072	0.979634	0.65749	0.224322	Nitrate transporter (AHRD V1 **** O04431_NICPL)%3B contains Interpro domain(s) IPR016196 Major facilitator superfamily%2C general substrate transporter
Solyc09g089930.1.1	-1.17342	0.000712311	0.347517	0.816167	-0.00957452	0.994757	-1.21375	0.000593953	-1.04751	0.0255952	-0.985032	0.0173374	Ethylene responsive transcription factor 1a (AHRD V1 *-** C0J9I9_9ROSA)%3B contains Interpro domain(s) IPR001471 Pathogenesis-related transcriptional factor and ERF%2C DNA-binding
Solyc12g005300.1.1	0.308592	0.611141	0.124108	0.986601	-1.22959	0.0329906	0.546099	0.1126	-0.171667	0.903544	-2.53797	1.2366e-16	Chlorophyllase 2 (AHRD V1 ***- C1JZ62_9ROSI)%3B contains Interpro domain(s) IPR010821 Chlorophyllase
Solyc02g065570.1.1	-0.197849	0.708031	0.0496108	0.997445	-1.22588	0.00670647	-0.132074	0.853542	-0.335955	0.84019	-1.47399	0.00205719	DVL1 (AHRD V1 **-- Q6X5V0_ARATH)%3B contains Interpro domain(s) IPR012552 DVL
Solyc05g006440.2.1	0.907422	0.108901	0.0777932	0.99615	-1.22534	0.0607108	1.18106	0.00166712	0.0575262	0.980621	-2.31977	1.92574e-08	Homology to unknown gene (AHRD V1 *--- Q00X05_OSTTA)
Solyc09g007480.2.1	0.832966	0.0251009	-0.190282	0.955777	-1.22461	0.00557874	0.97666	0.00971536	0.0174355	0.99471	-2.14199	8.64182e-07	Unknown Protein (AHRD V1)
Solyc10g079590.1.1	0.150702	0.762671	-0.566531	0.598328	-1.22131	0.0183689	0.644365	0.13841	-0.234447	0.891046	-1.3309	0.00631145	Uncharacterized plant-specific domain 01589 (AHRD V1 *-*- A2Q300_MEDTR)%3B contains Interpro domain(s) IPR006476 Conserved hypothetical protein CHP01589%2C plant
Solyc09g090180.1.1	-0.314824	0.181563	-0.127994	0.944278	-1.22009	5.55406e-09	0.247625	0.329068	-0.151107	0.851814	-1.15123	7.41133e-09	Light-dependent short hypocotyls 1 (AHRD V1 ***- D7M6V0_ARALY)%3B contains Interpro domain(s) IPR006936 Protein of unknown function DUF640
Solyc03g006030.2.1	1.2788	0.00216264	0.660524	0.506248	0.00685222	0.982956	1.41227	0.00204466	0.747646	0.384342	-0.822018	0.431039	Receptor like kinase%2C RLK
Solyc08g005640.2.1	0.716528	0.0656066	0.26984	0.903658	-1.2099	0.00690116	0.992264	0.00516126	0.588786	0.348858	-1.29711	0.0019431	Ent-kaurene synthase-like protein 1 (AHRD V1 **** Q673F9_HORVD)%3B contains Interpro domain(s) IPR005630 Terpene synthase%2C metal-binding domain
Solyc10g007690.2.1	0.386554	0.54729	-0.110511	0.991782	-1.2088	0.0576349	0.760069	0.0730641	0.158515	0.945045	-1.70413	1.09122e-05	Chlorophyll a-b binding protein 8%2C chloroplastic (AHRD V1 ***- CB13_SOLLC)%3B contains Interpro domain(s) IPR001344 Chlorophyll A-B binding protein
Solyc02g082410.2.1	-0.0297585	0.974097	0.019024	0.998463	-1.205	0.0849633	0.691941	0.250999	-0.215232	0.941651	-1.97029	0.000688357	MFS family major facilitator transporter D-xylose cation symporter (AHRD V1 *-** D4E1S5_SEROD)%3B contains Interpro domain(s) IPR016196 Major facilitator superfamily%2C general substrate transporter
Solyc06g010250.2.1	1.60909	5.8245e-27	-0.506428	0.0204718	-1.18983	1.00411e-13	-1.13845	2.35714e-05	-0.172907	0.887111	-1.44152	8.77094e-08	Nitrate transporter (AHRD V1 **** A5JUX2_9ROSI)%3B contains Interpro domain(s) IPR016196 Major facilitator superfamily%2C general substrate transporter
Solyc10g079460.1.1	0.0463341	0.916113	-0.0487169	0.997445	-1.18774	0.00039082	0.762245	0.0170555	0.076442	0.969504	-1.42948	4.48852e-06	NPR1-like protein (Fragment) (AHRD V1 ***- Q2QBV6_PYRCO)%3B contains Interpro domain(s) IPR013069 BTB/POZ
Solyc07g006770.2.1	-1.42007	8.69208e-12	-0.780141	0.0039372	-1.18632	7.92e-08	-1.39315	3.66527e-10	-0.687445	0.019106	-0.647543	0.017064	Receptor like kinase%2C RLK
Solyc08g007770.2.1	0.478986	0.405872	-0.00722974	0.999642	-1.17959	0.0478534	0.708366	0.0941378	0.106918	0.96375	-1.58162	9.97961e-05	PGR5-like protein 1A%2C chloroplastic (AHRD V1 ***- PGL1A_ARATH)
Solyc07g066150.1.1	0.672349	0.242916	0.189691	0.97825	-1.17769	0.0583461	1.11814	0.00127381	0.48059	0.537545	-1.77166	3.45645e-07	Photosystem I reaction center subunit V (AHRD V1 ***- B6U534_MAIZE)%3B contains Interpro domain(s) IPR017494 Photosystem I reaction center%2C PsaG%2C plant
Solyc08g005650.2.1	0.332819	0.499115	0.0397672	0.997445	-1.17233	0.0109341	0.850935	0.0137378	0.303718	0.780868	-1.42439	2.87985e-05	Cytochrome P450
Solyc11g010960.1.1	1.55017	0.0101246	0.721846	0.705564	0.0156407	0.96911	2.14998	0.0035642	1.96547	0.0295672	-1.8196	0.195879	Alcohol dehydrogenase (AHRD V1 ***- ADH2_BACST)%3B contains Interpro domain(s) IPR002085 Alcohol dehydrogenase superfamily%2C zinc-containing
Solyc01g014270.2.1	0.961748	0.024038	0.084801	0.990613	-1.1595	0.0323759	1.25687	0.000186712	0.168378	0.93001	-1.29236	0.00518137	Unknown Protein (AHRD V1)
Solyc12g038680.1.1	-1.31121	0.00886652	0.00821951	0.999428	-1.13879	0.0327482	-2.01827	2.73875e-06	0.814232	0.162658	0.331457	0.679438	CHP-rich zinc finger protein-like (AHRD V1 *--- Q9FMI0_ARATH)%3B contains Interpro domain(s) IPR011424 C1-like
Solyc01g005290.2.1	0.451269	0.425469	-0.212864	0.970884	-1.13653	0.0674506	0.942622	0.0384541	0.185484	0.941029	-1.49902	0.00340503	SEC14 cytosolic factor family protein (AHRD V1 **-- D7M8H6_ARALY)%3B contains Interpro domain(s) IPR001251 Cellular retinaldehyde-binding/triple function%2C C-terminal
Solyc08g067260.2.1	2.29237	4.15671e-12	0.523842	0.543355	-1.13304	0.00871451	1.2281	0.000698795	0.24102	0.877519	-0.562284	0.346556	Fatty acid elongase 3-ketoacyl-CoA synthase (AHRD V1 **** Q6DUV6_BRANA)%3B contains Interpro domain(s) IPR012392 Very-long-chain 3-ketoacyl-CoA synthase
Solyc04g040160.2.1	1.19904	0.0177563	0.506461	0.794878	0.0410862	0.984854	1.41001	0.00406122	0.504789	0.725244	-1.35674	0.161883	Pheophorbide a oxygenase (AHRD V1 **-* B6ST74_MAIZE)%3B contains Interpro domain(s) IPR013626 Pheophorbide a oxygenase
Solyc06g060560.2.1	0.673055	0.187207	0.175778	0.976755	-1.11122	0.0593994	0.8216	0.0522823	0.231354	0.8933	-2.08885	6.66762e-06	Pentatricopeptide repeat-containing protein (AHRD V1 *--- D7ME07_ARALY)
Solyc08g014110.1.1	1.34853	0.000109478	-0.190173	0.962445	0.0499531	0.950523	-0.0121152	0.985611	0.374727	0.715434	1.53185	1.2466e-05	Unknown Protein (AHRD V1)
Solyc01g080460.2.1	0.729122	0.0853704	0.065216	0.994655	-1.1048	0.0240142	1.05385	0.00826644	0.0212033	0.993929	-2.26484	2.15965e-07	Pyruvate phosphate dikinase (AHRD V1 ***- Q84N32_SORBI)%3B contains Interpro domain(s) IPR010121 Pyruvate%2C phosphate dikinase
Solyc02g089510.2.1	-1.2817	4.37143e-07	-0.239012	0.862926	0.0523214	0.937842	-1.30637	0.0066202	-0.784309	0.364459	-0.17244	0.916803	Unknown Protein (AHRD V1)
Solyc06g071030.2.1	0.226427	0.582251	-0.510872	0.540707	-1.10313	0.00930054	0.631835	0.119824	-0.521961	0.498149	-1.98585	5.4388e-06	Isochorismate synthase (AHRD V1 **** B0CN79_SOLLC)%3B contains Interpro domain(s) IPR005801 ADC synthase IPR004561 Isochorismate synthase
Solyc10g049720.1.1	-1.47734	0.000994941	-0.0370306	0.997464	0.0567538	0.963099	-1.37994	0.00325226	0.18805	0.947267	-0.219293	0.874373	BHLH transcription factor (AHRD V1 *-** B6TXR4_MAIZE)%3B contains Interpro domain(s) IPR001092 Basic helix-loop-helix dimerisation region bHLH
Solyc02g077060.1.1	-1.08481	0.000168375	0.00737504	0.998319	1.10871	0.000362293	-2.61473	1.80033e-09	-2.74315	8.65118e-09	-0.934588	0.104645	RPW8.2 (AHRD V1 **-- C4P0N9_ARALP)%3B contains Interpro domain(s) IPR008808 Mildew-resistance%2C broad-spectrum
Solyc08g068680.2.1	-0.359322	0.247121	0.133854	0.960648	1.11429	7.9083e-05	-2.5856	7.60249e-11	-2.38752	1.68643e-08	-0.762009	0.172515	Decarboxylase family protein (AHRD V1 ***- B1ILJ6_CLOBK)%3B contains Interpro domain(s) IPR002129 Pyridoxal phosphate-dependent decarboxylase
Solyc07g006290.1.1	-1.39288	0.00393582	-0.0295231	0.998319	0.0643909	0.954516	-1.16506	0.0237994	-0.0756142	0.980621	-0.196372	0.907029	Nodulin-like protein (AHRD V1 ***- Q9M0B8_ARATH)%3B contains Interpro domain(s) IPR000620 Protein of unknown function DUF6%2C transmembrane
Solyc01g108240.2.1	-1.39128	0.000106884	-1.15888	0.0126923	0.065607	0.947427	-3.97203	6.94577e-12	-3.86757	3.14463e-10	-1.81527	0.00384738	Ethylene responsive transcription factor 2b (AHRD V1 *-*- C0J9I6_9ROSA)%3B contains Interpro domain(s) IPR001471 Pathogenesis-related transcriptional factor and ERF%2C DNA-binding
Solyc11g068440.1.1	-0.319934	0.0989959	0.196622	0.758594	1.11859	9.43526e-11	-1.41365	6.33774e-19	-0.693305	0.000204195	-0.599851	0.00120999	Glucan endo-1 3-beta-glucosidase 7 (AHRD V1 ***- B6T478_MAIZE)%3B contains Interpro domain(s) IPR000490 Glycoside hydrolase%2C family 17
Solyc09g011860.2.1	-0.142666	0.631195	0.64968	0.0324592	1.11864	1.22522e-06	-2.5376	2.32388e-28	-1.2721	2.78447e-07	-1.04628	2.54939e-05	Os03g0169000 protein (Fragment) (AHRD V1 ***- Q0DUS7_ORYSJ)%3B contains Interpro domain(s) IPR004348 Protein of unknown function DUF246%2C plant
Solyc00g206460.1.1	-0.539691	0.045546	0.421794	0.449514	1.11883	1.9145e-05	-2.05727	1.33225e-08	-0.61946	0.398761	-0.802668	0.0951897	Os06g0220000 protein (Fragment) (AHRD V1 **-- Q0DDJ2_ORYSJ)%3B contains Interpro domain(s) IPR006766 Phosphate-induced protein 1 conserved region
Solyc02g079570.2.1	-0.430879	0.151681	0.608367	0.160157	1.11981	6.71441e-05	-1.65553	2.85199e-13	-1.11138	1.32652e-05	-0.841986	0.0011822	Serine/threonine-protein kinase receptor (AHRD V1 **** B6U2B7_MAIZE)%3B contains Interpro domain(s) IPR002290 Serine/threonine protein kinase
Solyc04g077230.1.1	-0.242263	0.267643	0.174595	0.840769	1.12234	1.30987e-09	-1.23307	0.000200028	-0.562977	0.375147	0.0476502	0.977913	Unknown Protein (AHRD V1)
Solyc09g011490.2.1	-1.11773	7.33138e-10	-0.298628	0.577765	0.0728629	0.872571	-1.11527	2.42013e-05	-0.463836	0.38337	-0.983131	0.000850368	Glutathione S-transferase-like protein (AHRD V1 **** A8DUB0_SOLLC)%3B contains Interpro domain(s) IPR004046 Glutathione S-transferase%2C C-terminal
Solyc01g100370.2.1	0.798431	0.0228719	-0.233941	0.926395	1.12434	0.00233851	0.559361	0.142542	0.637298	0.221441	2.03647	1.40159e-10	Universal stress protein (AHRD V1 ***- B6SNQ1_MAIZE)%3B contains Interpro domain(s) IPR006016 UspA
Solyc08g077020.1.1	-0.271951	0.377819	0.356474	0.613721	1.12614	2.60981e-05	-1.81525	5.13707e-10	-1.19266	0.000449909	-0.748121	0.0442832	Unknown Protein (AHRD V1)
Solyc04g074950.2.1	-0.74805	0.00287325	-0.263668	0.806426	1.12926	8.26228e-06	-2.49202	1.17476e-18	-1.49571	1.21615e-06	-1.16126	0.000185714	Ovarian cancer-associated gene 2 protein homolog (AHRD V1 **-- B5X7T4_SALSA)%3B contains Interpro domain(s) IPR005645 Protein of unknown function DUF341
Solyc10g012080.2.1	0.162334	0.437533	0.0237442	0.995712	1.13	4.12983e-11	-1.50926	2.22057e-15	-0.738188	0.00137188	-0.753533	0.000561451	MRNA clone RAFL21-79-C21 (AHRD V1 **-- Q8W458_ARATH)%3B contains Interpro domain(s) IPR006461 Protein of unknown function Cys-rich
Solyc02g083250.2.1	1.03145	5.0707e-13	0.522774	0.00438329	1.13115	1.89824e-14	1.06213	4.49011e-12	0.876092	1.05941e-07	1.60532	1.99468e-25	Cellular retinaldehyde-binding/triple function C-terminal (AHRD V1 **-- B6SN40_MAIZE)%3B contains Interpro domain(s) IPR001251 Cellular retinaldehyde-binding/triple function%2C C-terminal
Solyc12g036390.1.1	-0.768858	0.000177467	-0.00628035	0.999642	1.14168	3.52418e-08	-1.36183	1.76894e-07	-0.807201	0.017517	-0.127535	0.887319	Calmodulin-binding protein-like (AHRD V1 ***- Q943R3_ORYSJ)%3B contains Interpro domain(s) IPR012416 Calmodulin binding protein-like
Solyc08g007840.1.1	-1.18963	0.000209465	-0.690802	0.264332	1.15092	0.00142926	-5.22458	1.32587e-22	-5.93988	8.27509e-20	-3.26049	1.29249e-09	AP2/ERF domain-containing transcription factor (AHRD V1 *-*- B9GKP1_POPTR)
Solyc03g059260.2.1	-0.369471	0.0635825	-0.323751	0.454655	1.1581	7.86148e-11	-1.15107	3.73764e-08	-0.682007	0.011411	-0.0579399	0.949955	Carboxyl-terminal-processing protease (AHRD V1 ***- B6T6L2_MAIZE)%3B contains Interpro domain(s) IPR004447 Peptidase S41A%2C C-terminal protease
Solyc02g062340.2.1	2.10569	0.00227781	0.396803	0.940768	0.112559	0.97334	2.06248	0.000487889	0.678399	0.657921	-4.85655	3.11548e-07	Fructose-bisphosphate aldolase (AHRD V1 ***- Q9SXX4_NICPA)%3B contains Interpro domain(s) IPR000741 Fructose-bisphosphate aldolase%2C class-I
Solyc11g017470.1.1	-1.66927	4.90163e-15	-0.0812911	0.984565	0.118011	0.815186	-1.71975	3.79366e-10	-0.97142	0.00433796	-0.333175	0.538853	NAC domain protein IPR003441 (AHRD V1 ***- B9GU14_POPTR)%3B contains Interpro domain(s) IPR003441 No apical meristem (NAM) protein
Solyc01g007000.2.1	-1.72223	1.70442e-09	-1.1895	0.000729948	0.134121	0.84248	-2.87972	3.79177e-13	-2.90337	8.39434e-12	-1.71717	5.12324e-05	U-box domain-containing protein (AHRD V1 ***- D7LU64_ARALY)%3B contains Interpro domain(s) IPR003613 U box domain
Solyc02g086210.2.1	-0.836932	0.000796162	0.143448	0.946059	1.17391	5.70272e-06	-2.02238	2.67107e-15	-0.994789	0.00150347	-0.586796	0.102692	Receptor-like protein kinase (AHRD V1 ***- D3G6F0_CAPAN)%3B contains Interpro domain(s) IPR002290 Serine/threonine protein kinase
Solyc01g094910.2.1	-2.15657	0.00012684	1.99567	0.0030922	0.134714	0.919552	1.1388	0.00200401	0.649347	0.302875	0.971881	0.0189215	Ferric reductase oxidase (AHRD V1 **-* D6RVS5_HORVU)%3B contains Interpro domain(s) IPR013121 Ferric reductase%2C NAD binding
Solyc12g009220.1.1	-0.0916571	0.85636	-0.0634326	0.996036	1.17415	0.00299639	-3.05266	2.58489e-12	-2.53919	4.92091e-08	-2.42412	9.03221e-08	Jasmonate ZIM-domain protein 1 (AHRD V1 **-- A7XXZ0_SOLLC)%3B contains Interpro domain(s) IPR010399 Tify
Solyc06g036410.1.1	-1.83421	6.45644e-06	-0.795046	0.383512	1.18918	0.0137968	-1.40074	0.000918984	-0.815264	0.283082	0.595171	0.41177	SGT1-2 (AHRD V1 ***- A5H2U4_SOLLC)%3B contains Interpro domain(s) IPR011990 Tetratricopeptide-like helical
Solyc08g016440.2.1	0.824612	0.0144868	0.355985	0.788946	1.19779	0.000908456	-2.41904	8.97758e-07	-2.46181	1.22739e-05	-1.90271	0.000505221	Unknown Protein (AHRD V1)
Solyc02g084130.2.1	-1.82788	2.10832e-12	0.197731	0.919065	0.147681	0.787985	-2.12206	1.80608e-10	-0.561791	0.473449	-0.733274	0.108334	Unknown Protein (AHRD V1)
Solyc06g036420.1.1	-1.79596	4.74629e-08	-1.2532	0.00252764	1.20354	0.00117648	-1.27619	8.7677e-05	-0.839969	0.0603683	0.38949	0.529871	SGT1 (AHRD V1 **-- Q84UV7_NICBE)%3B contains Interpro domain(s) IPR007699 SGS
Solyc01g111980.2.1	-0.182986	0.568212	0.705085	0.038158	1.21262	2.20781e-06	-1.54714	2.64112e-12	-1.05247	2.04891e-05	-0.5497	0.0578141	Lysine/histidine transporter (AHRD V1 **** B9HR02_POPTR)%3B contains Interpro domain(s) IPR013057 Amino acid transporter%2C transmembrane
Solyc01g010430.2.1	-0.0525633	0.853771	0.501979	0.0723761	1.22462	1.32721e-10	-1.2049	2.12756e-12	-0.652669	0.00182713	-0.563458	0.00593381	cDNA clone J023121M11 full insert sequence (AHRD V1 **-- B7F743_ORYSJ)%3B contains Interpro domain(s) IPR007679 Protein of unknown function DUF569
Solyc06g035620.2.1	-2.1315	1.80778e-13	-0.644064	0.248167	0.15234	0.818378	-2.67593	4.83006e-14	-2.26106	3.35333e-09	-0.746855	0.122715	Scarecrow-like 1 transcription factor (Fragment) (AHRD V1 **-* B1PPU0_PINPS)%3B contains Interpro domain(s) IPR005202 GRAS transcription factor
Solyc12g007050.1.1	0.526046	0.0340627	0.706752	0.0258747	1.22536	3.32431e-07	-1.5048	0.000103145	-1.16679	0.0167863	-0.467955	0.501712	Unknown Protein (AHRD V1)%3B contains Interpro domain(s) IPR009424 Protein of unknown function DUF1070
Solyc03g006620.2.1	-0.193706	0.468781	0.551715	0.0840582	1.22979	5.95686e-09	-1.30465	1.92715e-07	-1.00707	0.000805241	-0.449274	0.23175	Cotton fiber expressed protein 1 (AHRD V1 ***- O81373_GOSHI)%3B contains Interpro domain(s) IPR008480 Protein of unknown function DUF761%2C plant
Solyc04g051150.2.1	-1.75016	5.31123e-11	-0.0466309	0.997445	0.152807	0.791345	-2.35432	2.24202e-21	-0.449529	0.460068	-0.625127	0.0847094	Sterol 3-beta-glucosyltransferase (AHRD V1 ***- B6U4Q7_MAIZE)%3B contains Interpro domain(s) IPR004276 Glycosyl transferase%2C family 28
Solyc04g025650.2.1	-0.140631	0.50233	0.294045	0.389482	1.24109	7.57232e-15	-1.26858	8.46369e-12	-0.68643	0.00240592	-0.863486	2.13852e-05	Monooxygenase FAD-binding (AHRD V1 **-- A1TC37_MYCVP)%3B contains Interpro domain(s) IPR003042 Aromatic-ring hydroxylase-like
Solyc08g007040.2.1	1.68061	0.0254414	0.410111	0.946541	0.153927	0.958654	1.54387	0.039357	0.76966	0.677711	-7.12251	4.0613e-07	Glycine cleavage system H protein 1 (AHRD V1 ***- B6UHJ7_MAIZE)%3B contains Interpro domain(s) IPR017453 Glycine cleavage H-protein%2C subgroup
Solyc04g054730.2.1	3.3806	2.13657e-12	1.52237	0.0108516	0.158645	0.882448	1.68042	0.000395335	1.01685	0.0982604	0.659712	0.322718	High affinity sulfate transporter 2 (AHRD V1 **** SUT2_STYHA)%3B contains Interpro domain(s) IPR001902 Sulphate anion transporter
Solyc12g055710.1.1	-2.20927	1.3934e-16	-0.0445669	0.997445	0.158953	0.777538	-1.30035	3.24033e-05	-1.68613	1.58653e-06	-1.31208	8.58252e-05	RING finger protein 38 (AHRD V1 *-*- RNF38_HUMAN)%3B contains Interpro domain(s) IPR018957 Zinc finger%2C C3HC4 RING-type
Solyc04g007250.1.1	-0.707134	0.0512544	-0.218464	0.937973	1.24663	0.000481845	-0.865981	0.0384541	-1.26604	0.00731239	-0.152683	0.909908	Unknown Protein (AHRD V1)
Solyc10g024490.1.1	-0.180608	0.576143	0.192385	0.899284	1.24705	6.21858e-07	-1.58587	2.01752e-07	-1.24727	0.000368782	-0.942054	0.00806209	Peptide transporter-like protein (AHRD V1 **-* Q9SVS9_ARATH)%3B contains Interpro domain(s) IPR000109 TGF-beta receptor%2C type I/II extracellular region
Solyc04g009270.2.1	-0.363894	0.327907	-0.142356	0.966539	1.25404	0.000226939	0.183627	0.780269	0.304211	0.857332	1.56381	0.000476813	Cc-nbs%2C resistance protein fragment
Solyc10g086690.1.1	0.174536	0.602265	-0.160464	0.950656	1.25469	4.36115e-06	-2.8063	4.95341e-17	-2.18237	9.82964e-10	-1.35371	0.000217574	Phosphatidylcholine:ceramide cholinephosphotransferase 2 (AHRD V1 *-*- SMS2_MACFA)
Solyc03g083690.1.1	-0.601494	0.121434	0.118249	0.981313	1.25506	0.000947712	-1.74037	0.000309889	-1.46783	0.0199274	-1.18025	0.048169	Unknown Protein (AHRD V1)
Solyc01g008210.2.1	-0.422438	0.14406	-0.55449	0.244209	1.25794	2.46372e-06	-3.02283	4.35869e-22	-1.97662	3.17373e-09	-1.4976	8.38807e-06	Unknown Protein (AHRD V1)
Solyc04g079470.2.1	-1.12223	4.64071e-15	-0.73054	1.84594e-05	0.175757	0.497095	-1.56803	1.67944e-25	-0.830781	5.22001e-07	-0.406893	0.0375008	Serpin (Serine protease inhibitor) (AHRD V1 **-* Q53P13_ORYSJ)%3B contains Interpro domain(s) IPR015554 Protease inhibitor I4%2C serpin%2C plant
Solyc02g090560.2.1	-1.03961	0.000639353	0.0595104	0.990613	1.26192	7.73241e-05	-3.01063	1.76586e-17	-2.36967	1.44768e-09	-1.20906	0.00230153	Calcium-transporting ATPase 1 (AHRD V1 ***- Q7XBH9_CERRI)%3B contains Interpro domain(s) IPR001757 ATPase%2C P-type%2C K/Mg/Cd/Cu/Zn/Na/Ca/Na/H-transporter
Solyc07g056000.2.1	-0.26549	0.345914	0.470809	0.278897	1.26372	1.25172e-07	-2.61522	1.12528e-15	-1.42166	9.25744e-05	-1.25265	0.000500976	Xyloglucan endotransglucosylase/hydrolase 7 (AHRD V1 **** C0IRG6_ACTDE)%3B contains Interpro domain(s) IPR016455 Xyloglucan endotransglucosylase/hydrolase IPR008263 Glycoside hydrolase%2C family 16%2C active site
Solyc08g005530.2.1	1.96899	9.30205e-05	0.862943	0.420774	0.193158	0.856018	1.65837	0.00136066	0.826528	0.394733	0.994592	0.129333	Unknown Protein (AHRD V1)
Solyc02g077370.1.1	0.339472	0.36282	0.254523	0.904796	1.28198	0.000302884	-1.52215	0.000201544	-0.986747	0.132944	-0.148404	0.924752	Ethylene-responsive transcription factor 2 (AHRD V1 ***- B6SSU7_MAIZE)%3B contains Interpro domain(s) IPR001471 Pathogenesis-related transcriptional factor and ERF%2C DNA-binding
Solyc02g078890.1.1	-0.468939	0.161368	0.145515	0.961174	1.28369	2.69274e-05	-1.10034	5.71916e-05	-0.865502	0.0166309	-1.1909	6.52323e-05	Unknown Protein (AHRD V1)
Solyc04g079400.2.1	-0.470064	0.00398859	-0.0890415	0.960648	1.28414	4.84857e-17	-1.3989	4.6212e-21	-0.558783	0.00292857	-0.40456	0.0403776	Protein serine/threonine kinase (AHRD V1 *-** D3BP85_POLPA)%3B contains Interpro domain(s) IPR002290 Serine/threonine protein kinase
Solyc01g105210.2.1	-0.7242	0.00429601	-0.600331	0.135228	1.28752	2.95624e-07	-1.10968	0.000919582	-0.775931	0.100093	0.182806	0.858684	Zinc ion binding protein (AHRD V1 **-- B6SPK3_MAIZE)
Solyc07g055710.2.1	-1.25961	5.71125e-07	0.0610543	0.987959	0.204673	0.674769	-1.00916	0.000516951	-1.47763	9.71881e-07	-0.753798	0.0270632	Heat stress transcription factor A3 (AHRD V1 *-*- D1M7W9_SOLLC)%3B contains Interpro domain(s) IPR000232 Heat shock factor (HSF)-type%2C DNA-binding
Solyc06g051550.2.1	-0.898069	0.000140735	1.33915	4.47065e-08	0.216576	0.597388	0.703394	0.000168736	1.27045	6.44188e-12	1.14357	1.99904e-10	Transcription Factor (AHRD V1 *-** Q84LF9_ORYSA)%3B contains Interpro domain(s) IPR001092 Basic helix-loop-helix dimerisation region bHLH
Solyc06g076300.2.1	-0.346419	0.317184	-0.386551	0.691626	1.3127	1.90653e-05	-2.07124	4.09387e-11	-0.904627	0.0345626	-1.48216	1.85942e-05	Pyrimidine 5%26apos-nucleotidase (AHRD V1 **** B0T131_CAUSK)%3B contains Interpro domain(s) IPR010237 Pyrimidine 5-nucleotidase
Solyc12g089020.1.1	-0.368731	0.288097	-0.124433	0.978648	1.31987	2.74815e-05	-1.38441	8.25186e-06	-0.516356	0.467547	0.298326	0.675237	Receptor-like protein kinase At5g59670 (AHRD V1 *-*- RLK7_ARATH)%3B contains Interpro domain(s) IPR002290 Serine/threonine protein kinase
Solyc02g091380.1.1	-0.0412286	0.950624	-0.0334123	0.998319	1.32155	0.00414309	-1.63394	0.000744512	-1.46966	0.0212056	-0.504379	0.619434	Unknown Protein (AHRD V1)
Solyc02g084180.1.1	-1.61368	0.00156127	-0.201896	0.980528	0.219515	0.823816	-2.17224	0.000838231	-0.577262	0.802723	-0.253917	0.9068	Unknown Protein (AHRD V1)
Solyc02g062550.2.1	-1.00952	0.000111212	-0.199337	0.915905	1.32817	8.14432e-07	-3.11258	4.09833e-20	-2.24609	3.14463e-10	-1.16264	0.00216704	Cell division protease ftsH homolog (AHRD V1 *--- FTSH_HELPY)%3B contains Interpro domain(s) IPR003959 ATPase%2C AAA-type%2C core
Solyc06g072670.2.1	-0.926714	0.0409337	-0.235558	0.978169	1.33451	0.00983139	-5.01273	6.48913e-17	-3.33477	3.98746e-05	-2.31234	0.000759992	Short-chain dehydrogenase/reductase SDR (AHRD V1 ***- Q08PN0_STIAU)%3B contains Interpro domain(s) IPR002347 Glucose/ribitol dehydrogenase
Solyc02g084320.1.1	-1.69429	4.84461e-05	-0.342536	0.890573	0.221458	0.787618	-1.89142	2.4747e-06	-1.73358	0.000388267	-1.10887	0.0234216	Unknown Protein (AHRD V1)
Solyc11g006030.1.1	-1.90938	6.60629e-09	-0.563842	0.502997	1.33731	0.000169358	-1.77543	1.16076e-05	-1.04001	0.0693848	-0.870186	0.106317	U-box domain-containing protein (AHRD V1 ***- D7MID4_ARALY)%3B contains Interpro domain(s) IPR003613 U box domain
Solyc03g113130.2.1	1.10895	1.76781e-07	0.297801	0.626313	0.225794	0.546961	0.720059	0.00333538	0.915713	0.000308737	1.2608	3.49276e-08	Cupin RmlC-type (AHRD V1 **-- Q2HVC5_MEDTR)%3B contains Interpro domain(s) IPR012864 Protein of unknown function DUF1637
Solyc01g005160.2.1	-0.587406	0.179057	-0.49155	0.705564	1.33944	0.00185577	-3.91303	1.15381e-17	-3.59869	3.38817e-13	-1.14118	0.035046	U-box domain-containing protein (AHRD V1 ***- D7MID4_ARALY)%3B contains Interpro domain(s) IPR003613 U box domain
Solyc02g084290.1.1	-1.06695	0.00719569	-0.0650542	0.995045	1.34097	0.00102988	-1.49753	1.40915e-05	-1.07009	0.0248503	-1.017	0.0146715	Unknown Protein (AHRD V1)
Solyc02g090490.2.1	-0.085972	0.805979	0.231025	0.836762	1.34324	4.71508e-08	-1.31734	1.06904e-08	-1.08531	3.63782e-05	-1.17645	1.99439e-06	Patatin-like protein 3 (AHRD V1 ***- Q9FZ08_TOBAC)%3B contains Interpro domain(s) IPR002641 Patatin
Solyc03g098730.1.1	-0.782783	6.94064e-05	-0.273818	0.667321	1.34471	5.27823e-12	-0.888779	0.0010124	-1.18575	3.73453e-05	-0.44984	0.247704	Kunitz trypsin inhibitor (AHRD V1 ***- B8Y888_TOBAC)%3B contains Interpro domain(s) IPR011065 Kunitz inhibitor ST1-like
Solyc03g093080.2.1	-0.28381	0.296908	0.288103	0.696492	1.35497	5.29464e-09	-2.31278	1.3865e-11	-1.1928	0.00392168	-1.39797	0.000195211	Xyloglucan endotransglucosylase/hydrolase 9 (AHRD V1 **** C0IRG8_9ERIC)%3B contains Interpro domain(s) IPR016455 Xyloglucan endotransglucosylase/hydrolase
Solyc03g083960.2.1	0.307478	0.107385	-0.04082	0.992824	1.35823	1.03468e-15	-1.64324	1.15442e-21	-0.699785	0.000737374	-0.762982	9.65103e-05	Trehalose 6-phosphate phosphatase (AHRD V1 **** D4QAK5_TOBAC)%3B contains Interpro domain(s) IPR003337 Trehalose-phosphatase
Solyc10g045420.1.1	0.294477	0.240554	0.524424	0.126626	1.36419	4.1062e-10	-1.55155	5.48791e-15	-0.928889	4.42381e-05	-0.897805	4.87262e-05	Os03g0169000 protein (Fragment) (AHRD V1 ***- Q0DUS7_ORYSJ)%3B contains Interpro domain(s) IPR004348 Protein of unknown function DUF246%2C plant
Solyc01g105410.2.1	-1.36274	6.83423e-16	0.0169101	0.997445	0.237775	0.410068	-1.39244	3.64899e-23	-0.656967	4.40471e-05	-0.32029	0.104252	Os06g0220000 protein (Fragment) (AHRD V1 ***- Q0DDJ2_ORYSJ)%3B contains Interpro domain(s) IPR006766 Phosphate-induced protein 1 conserved region
Solyc01g100010.2.1	-0.277692	0.470683	0.340796	0.779684	1.37384	3.04953e-05	-2.21806	6.54157e-09	-1.3719	0.00453662	-0.682633	0.242499	F-box protein PP2-B1 (AHRD V1 ***- PP2B1_ARATH)%3B contains Interpro domain(s) IPR001810 Cyclin-like F-box
Solyc02g080040.2.1	0.0779774	0.726996	0.213642	0.716249	1.38041	4.70351e-16	-1.72172	6.77594e-14	-0.827938	0.00503947	-0.614069	0.0442612	Receptor-like protein kinase (AHRD V1 **** C6ZRS0_SOYBN)%3B contains Interpro domain(s) IPR002290 Serine/threonine protein kinase
Solyc09g082230.1.1	0.0104403	0.975001	0.969877	0.00220361	1.38857	2.4051e-07	-1.32976	7.37342e-06	-0.962286	0.0103547	-0.429605	0.387801	Ribosomal-protein-alanine N-acetyltransferase (AHRD V1 **** A6CNK1_9BACI)%3B contains Interpro domain(s) IPR000182 GCN5-related N-acetyltransferase
Solyc11g007500.1.1	-1.83189	0.000209488	-0.275788	0.955146	0.244399	0.806655	-1.3453	0.0237171	-0.694791	0.631558	-0.106704	0.967752	UDP-glucosyltransferase (AHRD V1 ***- Q8LKG3_STERE)%3B contains Interpro domain(s) IPR002213 UDP-glucuronosyl/UDP-glucosyltransferase
Solyc12g005340.1.1	-1.23802	4.6122e-05	-0.15588	0.965449	0.247638	0.668661	-2.59338	1.72726e-15	-2.13144	5.98458e-10	-0.850638	0.035046	GRAS family transcription factor (AHRD V1 **-- B9I7E1_POPTR)%3B contains Interpro domain(s) IPR005202 GRAS transcription factor
Solyc08g077560.2.1	0.0113313	0.977512	0.610112	0.244209	1.38895	3.69675e-06	-2.01457	3.23886e-16	-0.985243	0.000983745	-0.879197	0.00206843	ATP binding / serine-threonine kinase (AHRD V1 **** C5DB71_VITVI)%3B contains Interpro domain(s) IPR002290 Serine/threonine protein kinase
Solyc03g093890.2.1	-0.928428	0.00286853	-0.722174	0.167651	1.39152	1.51016e-05	-1.5549	3.47559e-06	-1.02524	0.0192028	-0.549434	0.308564	Myb-related transcription factor (AHRD V1 *--* A7ULI0_DATME)%3B contains Interpro domain(s) IPR015495 Myb transcription factor
Solyc05g005170.2.1	1.29675	3.14728e-06	0.41401	0.574732	0.25197	0.62748	1.33953	2.96648e-06	1.6368	3.29889e-08	2.03716	1.62856e-12	Polygalacturonase 2 (AHRD V1 ***- A8D0T9_ONCHC)%3B contains Interpro domain(s) IPR012334 Pectin lyase fold
Solyc03g093130.2.1	-0.753635	0.00699979	0.0733502	0.985825	1.39902	3.76023e-07	-2.69102	3.06736e-14	-1.37753	0.000730366	-0.987072	0.020458	Xyloglucan endotransglucosylase/hydrolase 9 (AHRD V1 **** C0IRG8_9ERIC)%3B contains Interpro domain(s) IPR016455 Xyloglucan endotransglucosylase/hydrolase IPR008263 Glycoside hydrolase%2C family 16%2C active site
Solyc03g083480.2.1	-1.78165	3.96582e-15	-0.0615718	0.98894	1.40569	4.08539e-09	-1.13986	6.31366e-08	-1.28663	1.99159e-08	-0.699458	0.00447553	Receptor-like kinase (AHRD V1 *-*- Q9LL53_ORYSA)
Solyc02g080050.1.1	0.181803	0.649308	0.232842	0.918681	1.41256	3.57949e-05	-1.76208	7.25341e-09	-0.927822	0.0479534	-0.608198	0.231911	Cysteine-rich receptor-like protein kinase (AHRD V1 ***- C6ZRS1_SOYBN)%3B contains Interpro domain(s) IPR002902 Protein of unknown function DUF26
Solyc07g063640.1.1	1.99319	4.60237e-07	1.45964	0.00125599	0.254016	0.72417	1.43689	0.00136255	2.19518	2.10328e-07	1.19267	0.00854986	Wound induced protein (AHRD V1 ***- B6SKC8_MAIZE)
Solyc01g098590.2.1	0.335861	0.326856	0.516207	0.435504	1.44045	3.44154e-06	-2.19614	3.44014e-14	-0.756051	0.0924182	-0.894382	0.0153438	Phosphoglycerate mutase family protein (AHRD V1 ***- C1DZH2_9CHLO)%3B contains Interpro domain(s) IPR013078 Phosphoglycerate mutase
Solyc09g018010.2.1	1.63526	0.0214702	0.81969	0.706722	0.269618	0.905745	2.03306	0.00956993	1.54815	0.163351	2.00097	0.0327254	Non-specific lipid-transfer protein (AHRD V1 **** Q8H6L4_SOLTU)%3B contains Interpro domain(s) IPR013770 Plant lipid transfer protein and hydrophobic protein%2C helical
Solyc03g006720.1.1	-2.52942	0.000262883	1.95695	0.0213986	0.270146	0.845174	0.757336	0.132023	0.443777	0.736606	1.16302	0.016886	Serine/threonine-protein kinase receptor (AHRD V1 **** B6U2B7_MAIZE)%3B contains Interpro domain(s) IPR002290 Serine/threonine protein kinase
Solyc10g007280.2.1	0.370838	0.271444	0.476268	0.482532	1.46476	1.09304e-06	-1.96513	9.81704e-10	-1.5921	7.96296e-06	-0.973364	0.0111409	AAA-ATPase (AHRD V1 **-* C3TX92_BRASY)%3B contains Interpro domain(s) IPR003959 ATPase%2C AAA-type%2C core
Solyc09g008830.2.1	1.8156	1.647e-09	1.22315	0.000716055	0.284872	0.60149	2.20039	1.03029e-14	1.83737	8.52633e-10	1.21036	8.89074e-05	Os01g0318400 protein (Fragment) (AHRD V1 *-*- Q7XXQ7_ORYSJ)
Solyc06g071280.2.1	-1.12806	7.33999e-12	-0.282035	0.519212	0.292062	0.249412	-1.27197	6.22162e-14	-0.534693	0.0173043	-0.0875007	0.882704	Enhanced disease susceptibility 1 (Fragment) (AHRD V1 **-- B2BDU7_ARALY)%3B contains Interpro domain(s) IPR002921 Lipase%2C class 3
Solyc02g092540.2.1	-1.21687	0.000111622	-0.580708	0.421194	0.294864	0.594465	-1.1517	0.000620334	-0.607577	0.358454	-1.02291	0.0151579	Unknown Protein (AHRD V1)
Solyc01g009870.2.1	0.906043	0.0190618	-0.00976149	0.998463	1.48224	0.000317413	-1.32989	0.00429181	-1.05465	0.176163	-0.888709	0.161127	Glycerophosphodiester phosphodiesterase GDE1 (AHRD V1 ***- B2WNF5_PYRTR)%3B contains Interpro domain(s) IPR004129 Glycerophosphoryl diester phosphodiesterase
Solyc03g111610.2.1	1.56297	0.000234836	0.208143	0.964143	0.322191	0.742554	1.27722	0.0170575	0.62127	0.621125	-1.03294	0.171957	HAD-superfamily hydrolase subfamily IA variant 3 containing protein expressed (AHRD V1 **** Q10I42_ORYSJ)%3B contains Interpro domain(s) IPR005834 Haloacid dehalogenase-like hydrolase
Solyc10g085380.1.1	-1.85484	2.50274e-30	-0.606489	0.00523128	0.339396	0.142962	-1.69148	5.31069e-18	-1.24469	7.45114e-09	-0.542601	0.0297846	Alcohol dehydrogenase (Fragment) (AHRD V1 ***- Q6R4Y6_ZEALU)%3B contains Interpro domain(s) IPR002347 Glucose/ribitol dehydrogenase
Solyc03g098400.1.1	-1.56028	4.696e-20	-0.214939	0.765574	0.340236	0.16142	-1.3093	1.10886e-13	-0.340683	0.349145	-0.271375	0.366468	Receptor like kinase%2C RLK
Solyc01g108220.2.1	0.115393	0.839301	0.0995877	0.988664	1.5005	0.00151173	-2.51838	1.84901e-07	-1.57436	0.0224977	-1.55776	0.0116792	Unknown Protein (AHRD V1)
Solyc04g077270.2.1	-0.149865	0.672164	0.484198	0.368711	1.50552	1.95568e-08	-1.85366	4.09301e-09	-1.09097	0.00454863	-0.755772	0.0657364	Serine/threonine kinase receptor (AHRD V1 **** Q7DMS5_BRANA)%3B contains Interpro domain(s) IPR002290 Serine/threonine protein kinase
Solyc06g076050.2.1	-0.0269718	0.920345	0.389919	0.131218	1.5121	1.06582e-21	-2.00087	1.01354e-23	-1.12572	2.0603e-07	-0.71072	0.00213807	Ankyrin repeat domain-containing protein 28 (AHRD V1 ***- B6TJ47_MAIZE)%3B contains Interpro domain(s) IPR002110 Ankyrin
Solyc08g068660.1.1	-1.8627	4.54455e-12	-0.233991	0.915905	1.51847	1.51386e-07	-1.90622	5.9822e-10	-1.4971	0.000143189	-0.410916	0.525904	Histidine decarboxylase (AHRD V1 ***- Q9MA74_ARATH)
Solyc02g064980.1.1	-0.730096	0.133446	-0.811178	0.401808	1.52029	0.00171523	-3.1478	1.24118e-07	-2.35046	0.000637515	-2.06668	0.00196397	Protein serine/threonine kinase (AHRD V1 ***- D3BP85_POLPA)%3B contains Interpro domain(s) IPR002290 Serine/threonine protein kinase
Solyc00g100880.2.1	-1.31753	0.00581636	-0.872725	0.37065	0.361573	0.651365	-1.20842	0.00812147	-1.35503	0.0155779	-0.757653	0.209888	GTP binding protein (AHRD V1 **-- B6TE93_MAIZE)%3B contains Interpro domain(s) IPR007612 Protein of unknown function DUF567
Solyc08g014570.2.1	-0.141845	0.695374	0.920301	0.00526331	1.52291	2.17816e-08	-1.76856	8.22195e-11	-1.26659	4.25875e-05	-0.766219	0.0235393	Ankyrin repeat family protein (AHRD V1 **-* Q9LVG7_ARATH)%3B contains Interpro domain(s) IPR002110 Ankyrin
Solyc01g102950.2.1	1.51039	0.00119729	0.13299	0.985243	0.374482	0.7166	1.71205	6.92116e-05	0.144916	0.957869	-0.0867782	0.973047	FAD dependent oxidoreductase (AHRD V1 **-- B5VX05_SPIMA)
Solyc03g116890.2.1	-1.42337	2.05212e-07	-0.329916	0.758594	0.374547	0.402394	-3.12106	7.3147e-15	-2.81194	4.03952e-11	-1.23337	0.00701757	WRKY transcription factor 2 (AHRD V1 **** C0L2R9_SOLLC)%3B contains Interpro domain(s) IPR003657 DNA-binding WRKY
Solyc09g010980.1.1	-0.273694	0.199874	0.31819	0.443242	1.53542	2.60262e-17	-1.99479	1.79286e-11	-1.01351	0.00628515	-1.23481	0.000208975	Unknown Protein (AHRD V1)
Solyc07g042430.1.1	-1.36727	0.00500501	-1.03934	0.20345	1.57531	0.00291497	-0.10142	0.903579	-2.20529	2.69734e-05	-0.0205327	0.993507	Dimethylaniline monooxygenase (AHRD V1 **** C1GPZ2_PARBA)%3B contains Interpro domain(s) IPR012143 Dimethylaniline monooxygenase%2C N-oxide-forming
Solyc02g090970.1.1	-1.81678	0.000542086	-0.604907	0.772864	1.58464	0.00788434	-4.49672	1.17858e-13	-3.15836	4.19821e-06	-2.45812	0.000152904	Serine/threonine-protein kinase 24 (AHRD V1 **** STK24_MOUSE)%3B contains Interpro domain(s) IPR002290 Serine/threonine protein kinase
Solyc11g073080.1.1	-0.925262	0.00381019	-0.220871	0.932036	1.59844	7.21853e-07	-1.8657	6.69035e-11	-1.39046	2.22302e-05	-0.519743	0.247917	Methyl binding domain protein (AHRD V1 *-*- B9HPK6_POPTR)%3B contains Interpro domain(s) IPR001739 Methyl-CpG DNA binding
Solyc11g016930.1.1	-0.393636	0.0784654	0.225949	0.77045	1.59888	5.54639e-16	-1.40061	2.62272e-10	-0.827695	0.00284223	-0.384852	0.274714	LRR receptor-like serine/threonine-protein kinase%2C RLP
Solyc06g063190.2.1	-0.662784	0.0226392	-0.25912	0.867519	1.62321	4.14578e-09	-1.36201	2.38122e-08	-0.335129	0.622482	0.191832	0.775091	Glutamate-gated kainate-type ion channel receptor subunit GluR5 (AHRD V1 **** B9HB97_POPTR)%3B contains Interpro domain(s) IPR017103 Ionotropic glutamate-like receptor%2C plant
Solyc01g080410.2.1	0.791237	0.0114356	1.10939	0.00128093	0.380543	0.457035	0.866319	0.0137932	0.415257	0.618802	1.28945	0.000216929	Peptide methionine sulfoxide reductase msrB (AHRD V1 ***- B6T2C6_MAIZE)%3B contains Interpro domain(s) IPR002579 Methionine sulphoxide reductase B
Solyc03g097050.2.1	0.241743	0.318484	0.636468	0.0175788	1.62333	8.06207e-16	-1.7484	9.6115e-23	-0.402112	0.175351	-0.579746	0.00675499	Cellulose synthase-like protein (AHRD V1 **** B9IPJ4_POPTR)%3B contains Interpro domain(s) IPR005150 Cellulose synthase
Solyc03g043700.2.1	0.142125	0.769859	0.728459	0.328602	1.63056	4.23435e-05	-2.11889	4.55819e-07	-1.18273	0.0541987	-0.0654954	0.976545	Armadillo/beta-catenin repeat family protein (AHRD V1 **-- D7L0H5_ARALY)%3B contains Interpro domain(s) IPR011989 Armadillo-like helical
Solyc04g064590.1.1	-0.388707	0.237219	0.191556	0.928566	1.6385	2.77726e-09	-1.3375	7.38173e-07	-0.692425	0.0840822	-0.292457	0.593659	Protein kinase (AHRD V1 *-*- Q40541_TOBAC)%3B contains Interpro domain(s) IPR015748 Mitogen activated protein kinase kinase kinase 3
Solyc01g057770.2.1	0.113447	0.653693	0.318532	0.478908	1.64947	4.91937e-18	-1.84393	9.27433e-15	-0.86476	0.00275872	-0.959341	0.000316135	AE family transporter anion exchange (AHRD V1 *--* A4RY02_OSTLU)%3B contains Interpro domain(s) IPR003020 Bicarbonate transporter%2C eukaryotic
Solyc05g005470.2.1	-1.16609	3.17721e-06	0.928006	0.0031308	0.391039	0.28449	-1.23701	5.34041e-07	-0.135058	0.931167	0.0289874	0.983005	Nucleoredoxin 1 (AHRD V1 *--- A8I9L1_CHLRE)%3B contains Interpro domain(s) IPR000866 Alkyl hydroperoxide reductase/ Thiol specific antioxidant/ Mal allergen
Solyc03g113510.1.1	-0.479524	0.177526	0.402883	0.732753	1.6617	3.18429e-08	-1.80616	2.99951e-07	-1.25666	0.0189277	-1.45193	0.000457269	Contig An16c0080 complete genome (AHRD V1 ***- A2R766_ASPNC)
Solyc08g074620.1.1	1.7646	0.00352438	0.548063	0.842537	0.396377	0.766638	1.65	0.0462214	1.80848	0.075462	-0.874248	0.564885	Polyphenol oxidase (AHRD V1 ***- Q41428_SOLTU)%3B contains Interpro domain(s) IPR016213 Polyphenol oxidase%2C plant
Solyc09g074430.2.1	-1.41383	4.48676e-16	-0.631919	0.00619704	0.400602	0.0958215	-1.4119	2.68626e-22	-0.268385	0.369513	0.0427783	0.948566	Monooxygenase (AHRD V1 ***- B5GNT3_STRCL)%3B contains Interpro domain(s) IPR000103 Pyridine nucleotide-disulphide oxidoreductase%2C class-II
Solyc03g113120.2.1	-1.42096	4.21202e-27	-0.282646	0.349194	0.410435	0.0137968	-1.19811	2.60903e-14	-0.366803	0.17294	-0.359441	0.102343	WRKY transcription factor 73 (AHRD V1 *-*- Q6IEK8_ORYSI)%3B contains Interpro domain(s) IPR003657 DNA-binding WRKY
Solyc04g007630.1.1	-1.03591	0.00912032	-0.797171	0.315001	1.68322	1.95503e-05	-1.82066	0.000262459	-0.71386	0.539351	-1.31416	0.0503057	Metal ion binding protein (AHRD V1 **-- B6U811_MAIZE)%3B contains Interpro domain(s) IPR006121 Heavy metal transport/detoxification protein
Solyc03g007380.1.1	-1.71381	6.38411e-05	-0.2531	0.952611	1.68465	0.000166467	-1.67158	0.000381375	-0.706242	0.51667	-0.736349	0.309089	WRKY transcription factor 27 (AHRD V1 ***- C9DI16_9ROSI)%3B contains Interpro domain(s) IPR003657 DNA-binding WRKY
Solyc12g096720.1.1	-0.819544	0.011033	-0.151237	0.977903	1.69645	1.54142e-07	-1.15777	0.000538033	-0.665378	0.345702	0.195857	0.862828	Receptor-like kinase (AHRD V1 ***- D4QD70_DIACA)%3B contains Interpro domain(s) IPR000719 Protein kinase%2C core
Solyc12g005360.1.1	-1.71207	0.000123316	-0.00741531	0.998907	0.423016	0.55376	-1.96394	0.00313297	-1.86608	0.0356839	-0.87317	0.395133	Protein kinase-like protein (AHRD V1 ***- Q8LCP0_ARATH)%3B contains Interpro domain(s) IPR002290 Serine/threonine protein kinase
Solyc07g042100.2.1	-1.1691	0.00162385	-0.357019	0.825377	0.431898	0.461081	-0.161283	0.721892	1.19692	9.86362e-05	2.66976	1.87045e-24	F1L3.5 (AHRD V1 ***- Q9LNR9_ARATH)
Solyc12g005920.1.1	-3.11003	6.81953e-14	-2.18331	2.81212e-05	0.43351	0.54149	-4.63315	9.46328e-20	-4.26889	8.30986e-12	-1.71974	0.00496668	Fimbrin/plastin (AHRD V1 **-- Q17HT7_AEDAE)%3B contains Interpro domain(s) IPR016146 Calponin-homology
Solyc06g075520.2.1	-0.510016	0.225373	-0.60447	0.48046	1.72857	5.30921e-06	-0.0686093	0.906107	-1.33106	0.000183558	0.179727	0.865974	Dehydroascorbate reductase 1 (Fragment) (AHRD V1 ***- B8YGQ8_SOLLC)%3B contains Interpro domain(s) IPR010987 Glutathione S-transferase%2C C-terminal-like
Solyc03g026230.1.1	-1.54119	1.76788e-14	-0.314089	0.597636	0.436165	0.124828	-1.30423	7.56023e-14	0.11865	0.890397	-0.0404911	0.961881	Multidrug resistance protein mdtK (AHRD V1 *-*- MDTK_ENT38)%3B contains Interpro domain(s) IPR002528 Multi antimicrobial extrusion protein MatE
Solyc05g054050.2.1	-1.43644	4.95598e-14	-0.186839	0.860306	0.437502	0.0968536	-1.1374	1.90218e-05	-0.164888	0.895318	0.0672425	0.953505	Glutamate decarboxylase (AHRD V1 **** Q8LKR4_TOBAC)%3B contains Interpro domain(s) IPR010107 Glutamate decarboxylase
Solyc06g075690.2.1	-0.748288	0.0502998	0.308994	0.863522	1.78385	1.21206e-06	-3.84348	2.55836e-19	-3.06406	6.44188e-12	-1.79155	5.92308e-05	Auxin-regulated protein (AHRD V1 ***- Q945F5_SOLLC)%3B contains Interpro domain(s) IPR010369 Protein of unknown function DUF966
Solyc07g041620.1.1	-0.304927	0.302619	0.561618	0.218374	1.79505	3.64646e-13	-1.25891	6.54597e-06	-0.644498	0.18058	-0.250987	0.718386	Unknown Protein (AHRD V1)
Solyc02g064680.2.1	0.534476	0.0657682	0.833713	0.0163821	1.81434	1.29691e-11	-2.35146	3.88963e-28	-1.0823	3.65092e-06	-0.976305	2.57695e-05	Calcium-transporting ATPase 1 (AHRD V1 ***- Q7XBH9_CERRI)%3B contains Interpro domain(s) IPR006408 ATPase%2C P-type%2C calcium-transporting%2C PMCA-type
Solyc12g006680.1.1	2.21377	0.00338211	-0.0359656	0.998463	0.439498	0.747046	1.82054	0.0116031	1.85283	0.0263039	3.35345	1.56164e-06	Early nodulin 93 protein (AHRD V1 ***- A3FGC9_9ROSI)%3B contains Interpro domain(s) IPR005050 Early nodulin 93 ENOD93 protein
Solyc02g078870.1.1	-1.31248	1.99653e-08	-0.497644	0.283119	0.445979	0.191664	-1.32225	2.53249e-08	-0.786847	0.0097518	-1.54097	1.70096e-09	Unknown Protein (AHRD V1)
Solyc02g063540.1.1	1.04238	0.0650657	0.0619212	0.997445	1.83115	0.0036515	-3.40854	1.80731e-06	-2.86607	0.00089506	-2.00755	0.0276578	1-aminocyclopropane-1-carboxylate synthase (AHRD V1 **** O81143_SOLLC)%3B contains Interpro domain(s) IPR001176 1-aminocyclopropane-1-carboxylate synthase
Solyc03g026270.1.1	-1.1315	0.000720045	-0.189611	0.95196	0.452035	0.383567	-4.08634	2.7335e-19	-3.37846	1.33366e-12	-1.81747	0.000106266	Ethylene-responsive transcription factor 4 (AHRD V1 *-** ERF78_ARATH)%3B contains Interpro domain(s) IPR001471 Pathogenesis-related transcriptional factor and ERF%2C DNA-binding
Solyc03g082370.1.1	-1.18711	4.01879e-08	0.287203	0.681127	0.469161	0.114023	-1.78984	5.37016e-10	-1.3301	3.90356e-05	-0.649256	0.0936649	Avr9/Cf-9 rapidly elicited protein 65 (AHRD V1 ***- Q9FQZ0_TOBAC)
Solyc04g009870.1.1	-1.14147	0.00326225	-1.69155	0.000382768	0.472273	0.472465	-1.62684	1.62716e-05	-0.458044	0.667235	0.800719	0.137112	Unknown Protein (AHRD V1)
Solyc02g089530.2.1	-1.6917	2.55408e-12	-0.433953	0.494006	0.474962	0.18289	-1.27389	4.36781e-07	-0.691203	0.068736	-0.0482933	0.970807	Unknown Protein (AHRD V1)
Solyc07g016220.2.1	3.0125	2.16654e-12	1.37561	0.00955966	0.479951	0.477925	1.18243	0.0363492	1.01249	0.162658	0.662205	0.389027	Unknown Protein (AHRD V1)
Solyc11g005860.1.1	0.133406	0.823989	-0.294971	0.953556	1.84783	0.000150636	-2.78948	2.73979e-06	-1.38336	0.12278	-1.1894	0.129351	Cysteine desulfurase (AHRD V1 **-- A4A4I5_9GAMM)%3B contains Interpro domain(s) IPR000192 Aminotransferase%2C class V/Cysteine desulfurase
Solyc02g094000.1.1	-1.41283	4.64989e-06	-0.281057	0.868991	0.484259	0.302028	-2.64957	9.80168e-13	-2.44706	6.75437e-10	-0.859837	0.0733603	Calmodulin-like protein (AHRD V1 ***- Q0VJ70_DATME)%3B contains Interpro domain(s) IPR011992 EF-Hand type
Solyc03g117630.1.1	1.17002	0.00205583	0.547206	0.559661	0.485003	0.464273	0.838711	0.136138	0.14755	0.962579	1.34657	0.0140284	heat shock protein (AHRD V1 ***- B2D2G5_CAPSN)%3B contains Interpro domain(s) IPR013126 Heat shock protein 70
Solyc10g076510.1.1	1.11575	2.62144e-06	0.279781	0.748235	0.492329	0.133102	0.663658	0.0145045	0.740908	0.0169011	1.79392	2.24855e-13	Pyruvate decarboxylase (AHRD V1 **** B0ZS79_PRUAR)%3B contains Interpro domain(s) IPR012110 Pyruvate decarboxylase/indolepyruvate decarboxylase
Solyc03g071590.2.1	1.75317	0.00629765	0.627717	0.814863	0.496345	0.82122	1.63358	0.0405668	1.11855	0.44984	-1.56565	0.289608	Malate dehydrogenase (AHRD V1 **** Q5NE17_SOLLC)%3B contains Interpro domain(s) IPR011273 Malate dehydrogenase%2C NADP-dependent%2C plants
Solyc11g068620.1.1	0.240316	0.363325	0.305935	0.68708	1.93881	5.42467e-18	-2.33099	1.24088e-11	-1.03892	0.0266286	-1.21021	0.00282789	NAC-domain protein (AHRD V1 ***- Q9SXQ0_TOBAC)%3B contains Interpro domain(s) IPR003441 No apical meristem (NAM) protein
Solyc04g081960.1.1	-1.26349	2.18968e-10	-0.634971	0.026219	0.508164	0.044	-1.53323	1.03803e-11	-0.663125	0.0322324	-0.636842	0.0224473	Syringolide-induced protein 14-1-1 (Fragment) (AHRD V1 *-*- Q06H38_ARAHY)
Solyc11g068920.1.1	-1.73633	7.63608e-14	-0.383106	0.570684	0.512553	0.0924589	-1.18419	2.57756e-06	-0.304726	0.69628	-0.199992	0.762882	U-box domain-containing protein (AHRD V1 ***- D7LU64_ARALY)%3B contains Interpro domain(s) IPR003613 U box domain
Solyc01g104810.2.1	-1.52607	1.14989e-09	0.500406	0.264257	0.51476	0.116994	0.796879	0.00184793	0.744217	0.0118079	1.31982	5.39324e-08	Integral membrane protein (AHRD V1 ***- B6U6B5_MAIZE)%3B contains Interpro domain(s) IPR008217 Protein of unknown function DUF125%2C transmembrane
Solyc03g093290.2.1	-2.07415	2.77927e-10	0.0661434	0.993619	0.519072	0.288186	0.00608541	0.992143	1.00212	0.0110004	1.63629	2.24286e-07	Reductase 2 (AHRD V1 ***- Q6TY50_HYDMC)%3B contains Interpro domain(s) IPR020471 Aldo/keto reductase subgroup
Solyc05g052250.2.1	1.56038	0.00202526	0.459067	0.844166	0.519271	0.561739	0.596867	0.393959	1.05896	0.192332	1.8484	0.00122136	Expansin 2 (AHRD V1 ***- C0LU46_CITSI)%3B contains Interpro domain(s) IPR002963 Expansin
Solyc01g095770.2.1	-0.232253	0.538589	0.20997	0.916385	1.9895	2.6419e-11	-2.8718	5.32664e-23	-1.44658	6.87294e-06	-0.983506	0.00322397	Cyclic nucleotide gated channel (AHRD V1 ***- A9CRE4_MALDO)%3B contains Interpro domain(s) IPR000595 Cyclic nucleotide-binding
Solyc01g087780.2.1	2.47814	0.00324063	0.948083	0.716857	0.526193	0.890762	2.69268	0.00220463	1.48313	0.29673	-4.61162	0.0290179	Subtilisin-like protease (AHRD V1 **-- O82006_SOLLC)%3B contains Interpro domain(s) IPR015500 Peptidase S8%2C subtilisin-related IPR000209 Peptidase S8 and S53%2C subtilisin%2C kexin%2C sedolisin
Solyc06g063060.2.1	-1.37332	2.87e-05	-0.577103	0.421647	0.545688	0.230023	-1.2131	5.54751e-06	-1.34719	4.27158e-06	-0.783756	0.0112516	Auxin-repressed protein-like protein (AHRD V1 **-- Q84KS0_TOBAC)%3B contains Interpro domain(s) IPR008406 Dormancyauxin associated
Solyc08g036620.2.1	-1.33624	0.0107638	-0.863995	0.652936	1.99223	0.000513093	-3.77417	0.00069854	-2.97391	0.0647259	-2.69556	0.0576886	Protein TIFY 5A (AHRD V1 ***- TIF5A_ARATH)%3B contains Interpro domain(s) IPR010399 Tify
Solyc03g005900.2.1	1.46988	0.00930646	0.995613	0.345934	0.553214	0.741975	2.10474	0.00113582	1.06267	0.367813	1.11393	0.394237	GDSL esterase/lipase At5g45670 (AHRD V1 **** GDL82_ARATH)%3B contains Interpro domain(s) IPR001087 Lipase%2C GDSL
Solyc06g074420.1.1	-1.3395	5.67457e-09	-0.930615	0.00101041	0.573071	0.0514485	-2.028	1.73799e-12	-1.24101	0.000134849	-0.791941	0.0247155	Cytochrome P450
Solyc10g079230.1.1	-1.68192	0.00162385	1.76916	0.00251844	0.578641	0.456731	0.0194915	0.978765	0.826197	0.212232	1.4444	0.000408264	CM0545.450.nc protein (AHRD V1 ***- B0BLB7_LOTJA)%3B contains Interpro domain(s) IPR004158 Protein of unknown function DUF247%2C plant
Solyc04g072070.2.1	0.619467	0.127494	-0.108219	0.988197	2.08393	1.17854e-07	-1.52654	0.00108863	-1.01848	0.168173	0.0032846	0.997842	WRKY transcription factor 16 (AHRD V1 *-*- C9DI05_9ROSI)%3B contains Interpro domain(s) IPR003657 DNA-binding WRKY
Solyc08g066320.2.1	-1.38411	1.80042e-10	-0.00590029	0.999642	0.59445	0.0294859	-2.00562	1.87114e-18	-1.21718	3.21217e-06	-0.917334	0.000374369	Receptor like kinase%2C RLK
Solyc01g100770.2.1	2.41304	5.9082e-05	0.83126	0.599389	0.601361	0.772307	2.29141	0.00674963	1.21075	0.454047	-0.499629	0.884247	Susceptibility homeodomain transcription factor (Fragment) (AHRD V1 *-*- Q8SAA7_ORYSA)%3B contains Interpro domain(s) IPR007493 Protein of unknown function DUF538
Solyc06g050140.1.1	-1.41434	2.96811e-14	-0.365956	0.396351	0.603628	0.00756778	-1.52841	2.30555e-10	-1.07653	0.000111156	-0.489206	0.15815	Unknown Protein (AHRD V1)
Solyc03g096780.1.1	1.445	0.000154089	0.976844	0.0690746	0.617403	0.293506	1.11928	0.027345	0.22657	0.929724	0.967918	0.115347	Unknown Protein (AHRD V1)
Solyc02g084330.2.1	-1.48647	4.50127e-06	-0.377931	0.757156	0.627761	0.152153	-1.39981	4.89058e-06	-1.1154	0.00272215	-1.22186	0.000283608	Unknown Protein (AHRD V1)
Solyc01g068410.2.1	2.65437	4.93312e-09	0.421899	0.844166	0.642102	0.352079	2.05321	1.38987e-05	1.20583	0.0541555	1.92222	0.000110032	Auxin Efflux Carrier (AHRD V1 **** Q673E6_MEDTR)%3B contains Interpro domain(s) IPR004776 Auxin efflux carrier
Solyc09g091600.2.1	1.38854	6.34436e-11	0.962571	0.000100953	0.644782	0.014314	0.946333	0.0102004	0.577082	0.38938	1.21019	0.00109176	Male sterility MS5 family protein (AHRD V1 **-- D7KE75_ARALY)%3B contains Interpro domain(s) IPR011990 Tetratricopeptide-like helical
Solyc04g083140.1.1	-0.376222	0.39077	0.53749	0.557324	2.16639	2.64592e-09	-1.09277	0.00129439	-1.25997	0.0012654	-0.534323	0.299863	cytochrome P450
Solyc02g067440.2.1	1.72346	8.96295e-06	-0.0883589	0.99074	0.672609	0.223198	1.43038	0.000698629	0.964132	0.0990484	1.8864	9.19481e-06	Cupin RmlC-type (AHRD V1 **-- B4F886_MAIZE)%3B contains Interpro domain(s) IPR012864 Protein of unknown function DUF1637
Solyc12g088940.1.1	-1.49111	3.38169e-16	-0.625856	0.0143953	0.70306	0.00105042	-2.09188	1.73261e-27	-1.24938	1.70994e-09	-0.46285	0.0775896	Protein serine/threonine kinase (AHRD V1 *-*- D3BP85_POLPA)%3B contains Interpro domain(s) IPR002290 Serine/threonine protein kinase
Solyc09g015770.2.1	-1.39886	1.63121e-11	-0.618624	0.0475564	0.704314	0.00434889	-1.39495	3.57589e-08	-0.923716	0.0024065	-0.474428	0.206545	WRKY transcription factor 6 (AHRD V1 **** A7UGD3_SOLTU)%3B contains Interpro domain(s) IPR003657 DNA-binding WRKY
Solyc07g056190.2.1	-1.80154	6.47677e-09	-0.294286	0.869963	0.729593	0.0739776	-2.80196	6.03609e-11	-2.45072	2.75092e-07	-0.752023	0.233204	NBS-LRR class disease resistance protein (AHRD V1 *--- D5L9G7_ORYSI)
Solyc02g077230.2.1	-1.36118	1.87099e-12	-0.639639	0.0188893	0.734897	0.000642456	-1.10197	1.20461e-07	-0.686818	0.0106208	-0.120181	0.859704	Unknown Protein (AHRD V1)
Solyc06g076080.1.1	-1.22996	1.59488e-06	0.129709	0.961174	0.762607	0.0134761	-2.81487	3.87493e-15	-2.14543	2.6998e-08	-1.02743	0.0157794	Unknown Protein (AHRD V1)
Solyc08g078850.2.1	1.36292	2.31105e-06	0.343058	0.744267	0.780035	0.0286107	-0.407338	0.305252	0.505427	0.409766	1.67048	4.89186e-08	L-lactate dehydrogenase (AHRD V1 **** Q96569_SOLLC)%3B contains Interpro domain(s) IPR011304 L-lactate dehydrogenase
Solyc07g054790.1.1	2.71972	1.53704e-08	1.56516	0.00526233	0.789437	0.197527	1.64158	0.000405483	2.63422	1.52033e-10	1.21679	0.00500717	Wound induced protein (AHRD V1 ***- B6U0P9_MAIZE)
Solyc10g050970.1.1	-1.87246	0.000127841	-1.59141	0.0117805	0.794711	0.256334	-5.61285	4.16618e-15	-4.22421	6.66575e-09	-2.24834	0.00170221	Ethylene responsive transcription factor 2b (AHRD V1 *-*- C0J9I6_9ROSA)%3B contains Interpro domain(s) IPR001471 Pathogenesis-related transcriptional factor and ERF%2C DNA-binding
Solyc07g043400.1.1	3.03838	5.03998e-10	1.87157	0.00101664	0.799594	0.246558	2.21082	0.000133288	1.73792	0.00839206	0.778685	0.389615	Unknown Protein (AHRD V1)
Solyc01g110180.2.1	-2.14984	2.11665e-09	-0.55025	0.591738	0.807225	0.0555668	-2.08985	4.16833e-08	-0.855274	0.177339	-0.112111	0.940505	Zinc finger protein CONSTANS-LIKE 1 (AHRD V1 *--- COL1_ARATH)%3B contains Interpro domain(s) IPR000315 Zinc finger%2C B-box
Solyc02g091820.1.1	-0.685442	0.331088	-1.09303	0.526022	2.3293	0.000380464	-4.87632	1.56782e-10	-1.94955	0.0598536	-1.92059	0.0212368	Transcription factor (AHRD V1 ***- Q9M4A8_MAIZE)%3B contains Interpro domain(s) IPR011598 Helix-loop-helix DNA-binding
Solyc09g007020.1.1	-1.2999	0.022624	-1.36642	0.0906126	0.838512	0.282648	1.15137	0.000850089	0.753123	0.130906	1.90205	1.96948e-08	Pathogenesis-related protein (AHRD V1 ***- O24026_SOLLC)%3B contains Interpro domain(s) IPR018244 Allergen V5/Tpx-1 related%2C conserved site
Solyc04g009440.2.1	-1.35795	7.9979e-06	-0.597394	0.335066	0.842591	0.0231367	-2.31795	1.70078e-13	-2.14927	1.93005e-10	-0.525689	0.286226	NAC domain protein (AHRD V1 ***- Q6RH27_SOLLC)%3B contains Interpro domain(s) IPR003441 No apical meristem (NAM) protein
Solyc09g082240.2.1	1.22699	3.67285e-10	0.475359	0.231031	0.848476	0.0003066	-1.1052	0.000136598	-0.575744	0.270983	-0.226712	0.758188	Ribosomal-protein-alanine N-acetyltransferase (AHRD V1 *-** D3FS71_BACPE)%3B contains Interpro domain(s) IPR000182 GCN5-related N-acetyltransferase
Solyc02g077240.2.1	1.33416	1.57125e-05	0.17994	0.948018	0.851881	0.022809	1.33434	2.20722e-05	0.662571	0.18058	1.42372	1.32107e-05	Pyruvate decarboxylase (AHRD V1 **** Q1I1D9_CITSI)%3B contains Interpro domain(s) IPR012110 Pyruvate decarboxylase/indolepyruvate decarboxylase
Solyc02g091810.1.1	-1.20845	0.00198214	0.0409246	0.997445	0.890111	0.059333	-1.21989	0.00194475	0.135531	0.958406	-0.152543	0.914236	Transcription factor (AHRD V1 *-** Q9M4A8_MAIZE)%3B contains Interpro domain(s) IPR011598 Helix-loop-helix DNA-binding
Solyc02g067610.1.1	-1.35635	2.30055e-15	-0.0214795	0.997831	0.9071	9.69506e-07	-1.22205	1.19262e-09	-0.692355	0.00584584	-0.206158	0.645626	Unknown Protein (AHRD V1)
Solyc06g074140.1.1	-1.16795	0.0038333	-0.0832201	0.995278	0.911847	0.061788	-0.397386	0.411339	-1.42542	0.003201	-0.385554	0.64109	U-box domain-containing protein 24 (AHRD V1 ***- D7LAS1_ARALY)%3B contains Interpro domain(s) IPR003613 U box domain
Solyc12g096840.1.1	-2.09957	1.07907e-06	-0.726486	0.432951	0.920291	0.0692184	-0.0994731	0.887046	0.512905	0.604285	1.26823	0.00273543	N-acetyltransferase (AHRD V1 ***- B6SUK9_MAIZE)%3B contains Interpro domain(s) IPR000182 GCN5-related N-acetyltransferase
Solyc04g054690.2.1	-1.13796	9.88192e-12	-0.258392	0.599158	0.920906	2.97877e-07	-1.28824	6.87655e-20	-0.575317	0.000646922	-0.0430165	0.944935	Laccase 1a (AHRD V1 ***- B9IG56_POPTR)%3B contains Interpro domain(s) IPR017760 L-ascorbate oxidase%2C plants
Solyc08g007230.1.1	-1.40924	0.00109147	1.10626	0.0902818	0.923347	0.0739086	-1.97071	7.40607e-06	-0.173226	0.955633	-0.37439	0.718842	Ethylene responsive transcription factor 1a (AHRD V1 *-** C0J9I9_9ROSA)%3B contains Interpro domain(s) IPR001471 Pathogenesis-related transcriptional factor and ERF%2C DNA-binding
Solyc02g055440.2.1	1.17953	0.0131599	0.0239651	0.998319	0.928693	0.336973	1.57816	0.00126274	0.119389	0.970824	-0.338847	0.873064	Genomic DNA chromosome 3 P1 clone MPN9 (AHRD V1 ***- Q9LT28_ARATH)
Solyc10g006670.1.1	-1.40863	7.1803e-05	-0.327367	0.881349	0.936026	0.0263418	-2.3806	3.54509e-10	-0.609917	0.50761	-1.28451	0.00340503	Cysteine-rich receptor-like protein kinase 10 (AHRD V1 ***- CRK10_ARATH)%3B contains Interpro domain(s) IPR011009 Protein kinase-like
Solyc11g042560.1.1	-1.77477	1.33867e-05	-0.371893	0.86591	0.943591	0.0681855	-3.62998	3.22287e-13	-2.11949	0.000146918	-2.75232	2.07058e-07	Ethylene-responsive transcription factor 4 (AHRD V1 *-*- ERF78_ARATH)%3B contains Interpro domain(s) IPR001471 Pathogenesis-related transcriptional factor and ERF%2C DNA-binding
Solyc03g111300.1.1	-0.534936	0.526504	-0.43844	0.946162	2.37403	0.00190635	-4.37526	1.44018e-08	-1.73829	0.107844	-0.493909	0.78578	Cytochrome P450
Solyc04g007320.1.1	-1.10397	7.24835e-07	-0.252214	0.794865	0.943731	0.000101025	-1.77155	2.92388e-15	-0.855868	0.00176349	-0.124926	0.86998	Tir-nbs-lrr%2C resistance protein
Solyc06g066590.2.1	-1.1059	2.4682e-14	-0.139725	0.873783	0.95817	4.05535e-10	-1.29315	4.46291e-20	-0.58672	0.000576755	-0.510941	0.00209651	Cell number regulator 10 (AHRD V1 **-- D9HP26_MAIZE)%3B contains Interpro domain(s) IPR006461 Protein of unknown function Cys-rich
Solyc07g054960.1.1	-1.37044	0.00950102	0.639389	0.724526	0.975501	0.150255	-2.6454	8.55228e-06	-2.74671	0.00232008	-0.578841	0.652295	Myb-related transcription factor (AHRD V1 *--* B5RHV2_MUSBA)%3B contains Interpro domain(s) IPR015495 Myb transcription factor
Solyc07g056640.1.1	1.72832	2.43405e-14	0.828135	0.00467917	0.999685	0.000102886	0.643966	0.0504926	0.749848	0.0548456	1.30969	1.32339e-05	Unknown Protein (AHRD V1)
Solyc03g093930.2.1	-0.868517	0.00703117	-0.198022	0.965449	2.56289	2.44105e-15	-2.48775	3.41741e-10	-1.90573	0.00144646	-1.50544	0.00583457	Myb-related transcription factor (AHRD V1 **-* B2CZJ1_CAPAN)%3B contains Interpro domain(s) IPR015495 Myb transcription factor
Solyc09g091550.2.1	2.07825	0.000649139	2.3478	0.00106654	1.03324	0.276783	1.70675	0.00290963	0.699679	0.621907	0.917601	0.325318	Salicylic acid carboxyl methyltransferase (AHRD V1 **** C3VIX6_9ASTR)%3B contains Interpro domain(s) IPR005299 SAM dependent carboxyl methyltransferase
Solyc02g067600.1.1	-2.01106	6.80875e-21	-0.345608	0.575583	1.05854	3.47189e-06	-1.20777	3.28795e-07	-0.671484	0.0414699	-0.0175911	0.989731	Unknown Protein (AHRD V1)
Solyc02g062230.1.1	1.26214	0.000410935	-0.352994	0.830808	1.07297	0.0150992	1.31625	0.000152337	-0.136151	0.949367	1.21408	0.00233752	Auxin-induced SAUR-like protein (AHRD V1 ***- Q8S349_CAPAN)%3B contains Interpro domain(s) IPR003676 Auxin responsive SAUR protein
Solyc06g054630.1.1	-1.66394	0.00159464	-1.63394	0.0253559	1.18225	0.0687173	-4.57603	6.79864e-10	-4.19285	7.0535e-07	-2.06307	0.0112841	Ethylene-responsive transcription factor 1 (AHRD V1 *-*- ERF1_ORYSJ)%3B contains Interpro domain(s) IPR001471 Pathogenesis-related transcriptional factor and ERF%2C DNA-binding
Solyc12g056180.1.1	0.654018	0.0792203	0.50958	0.59095	2.62155	6.26863e-15	-3.08093	1.12161e-10	-0.686182	0.508514	0.707224	0.284698	1-aminocyclopropane-1-carboxylate synthase (AHRD V1 ***- Q9SC82_TOBAC)%3B contains Interpro domain(s) IPR004839 Aminotransferase%2C class I and II
Solyc01g079470.2.1	3.1385	0.000190722	-0.348976	0.971489	2.31773	0.0223565	2.33975	0.0214441	0.690899	0.841582	-2.36842	0.091244	CP12 (AHRD V1 ***- O24136_TOBAC)%3B contains Interpro domain(s) IPR003823 Protein of unknown function CP12

## Sheet: Table S2
Table S2: List of common up-regulated DEGs retrieved from De Palma et al. [10] and Scotti et al.[11]. For each gene at different time points, namely 24, 48, and 72 hours post-inoculum (hpi), it is reported the expression level estimate (Log2 Fold-change) and a statistical significance value as calculate by edgeR. Merged datasets were filtered identifying those genes whose tran-scriptional activit…
	Trichoderma harzianum T22						Pseudomonas fluorescens CREA 16
Gene	logFC_24hpi	FDR_24hpi	logFC_48hpi	FDR_48hpi	logFC_72hpi	FDR_72hpi	logFC_24hpi	FDR_24hpi	logFC_48hpi	FDR_48hpi	logFC_72hpi	FDR_72hpi	ITAG 2.50 annotation
Solyc02g083250.2.1	1.03145	5.0707e-13	0.522774	0.00438329	1.13115	1.89824e-14	1.06213	4.49011e-12	0.876092	1.05941e-07	1.60532	1.99468e-25	Cellular retinaldehyde-binding/triple function C-terminal (AHRD V1 **-- B6SN40_MAIZE)%3B contains Interpro domain(s) IPR001251 Cellular retinaldehyde-binding/triple function%2C C-terminal
Solyc04g054730.2.1	3.3806	2.13657e-12	1.52237	0.0108516	0.158645	0.882448	1.68042	0.000395335	1.01685	0.0982604	0.659712	0.322718	High affinity sulfate transporter 2 (AHRD V1 **** SUT2_STYHA)%3B contains Interpro domain(s) IPR001902 Sulphate anion transporter
Solyc08g005530.2.1	1.96899	9.30205e-05	0.862943	0.420774	0.193158	0.856018	1.65837	0.00136066	0.826528	0.394733	0.994592	0.129333	Unknown Protein (AHRD V1)
Solyc03g113130.2.1	1.10895	1.76781e-07	0.297801	0.626313	0.225794	0.546961	0.720059	0.00333538	0.915713	0.000308737	1.2608	3.49276e-08	Cupin RmlC-type (AHRD V1 **-- Q2HVC5_MEDTR)%3B contains Interpro domain(s) IPR012864 Protein of unknown function DUF1637
Solyc05g005170.2.1	1.29675	3.14728e-06	0.41401	0.574732	0.25197	0.62748	1.33953	2.96648e-06	1.6368	3.29889e-08	2.03716	1.62856e-12	Polygalacturonase 2 (AHRD V1 ***- A8D0T9_ONCHC)%3B contains Interpro domain(s) IPR012334 Pectin lyase fold
Solyc07g063640.1.1	1.99319	4.60237e-07	1.45964	0.00125599	0.254016	0.72417	1.43689	0.00136255	2.19518	2.10328e-07	1.19267	0.00854986	Wound induced protein (AHRD V1 ***- B6SKC8_MAIZE)
Solyc09g018010.2.1	1.63526	0.0214702	0.81969	0.706722	0.269618	0.905745	2.03306	0.00956993	1.54815	0.163351	2.00097	0.0327254	Non-specific lipid-transfer protein (AHRD V1 **** Q8H6L4_SOLTU)%3B contains Interpro domain(s) IPR013770 Plant lipid transfer protein and hydrophobic protein%2C helical
Solyc09g008830.2.1	1.8156	1.647e-09	1.22315	0.000716055	0.284872	0.60149	2.20039	1.03029e-14	1.83737	8.52633e-10	1.21036	8.89074e-05	Os01g0318400 protein (Fragment) (AHRD V1 *-*- Q7XXQ7_ORYSJ)
Solyc01g080410.2.1	0.791237	0.0114356	1.10939	0.00128093	0.380543	0.457035	0.866319	0.0137932	0.415257	0.618802	1.28945	0.000216929	Peptide methionine sulfoxide reductase msrB (AHRD V1 ***- B6T2C6_MAIZE)%3B contains Interpro domain(s) IPR002579 Methionine sulphoxide reductase B
Solyc07g016220.2.1	3.0125	2.16654e-12	1.37561	0.00955966	0.479951	0.477925	1.18243	0.0363492	1.01249	0.162658	0.662205	0.389027	Unknown Protein (AHRD V1)
Solyc03g117630.1.1	1.17002	0.00205583	0.547206	0.559661	0.485003	0.464273	0.838711	0.136138	0.14755	0.962579	1.34657	0.0140284	heat shock protein (AHRD V1 ***- B2D2G5_CAPSN)%3B contains Interpro domain(s) IPR013126 Heat shock protein 70
Solyc10g076510.1.1	1.11575	2.62144e-06	0.279781	0.748235	0.492329	0.133102	0.663658	0.0145045	0.740908	0.0169011	1.79392	2.24855e-13	Pyruvate decarboxylase (AHRD V1 **** B0ZS79_PRUAR)%3B contains Interpro domain(s) IPR012110 Pyruvate decarboxylase/indolepyruvate decarboxylase
Solyc05g052250.2.1	1.56038	0.00202526	0.459067	0.844166	0.519271	0.561739	0.596867	0.393959	1.05896	0.192332	1.8484	0.00122136	Expansin 2 (AHRD V1 ***- C0LU46_CITSI)%3B contains Interpro domain(s) IPR002963 Expansin
Solyc03g005900.2.1	1.46988	0.00930646	0.995613	0.345934	0.553214	0.741975	2.10474	0.00113582	1.06267	0.367813	1.11393	0.394237	GDSL esterase/lipase At5g45670 (AHRD V1 **** GDL82_ARATH)%3B contains Interpro domain(s) IPR001087 Lipase%2C GDSL
Solyc03g096780.1.1	1.445	0.000154089	0.976844	0.0690746	0.617403	0.293506	1.11928	0.027345	0.22657	0.929724	0.967918	0.115347	Unknown Protein (AHRD V1)
Solyc01g068410.2.1	2.65437	4.93312e-09	0.421899	0.844166	0.642102	0.352079	2.05321	1.38987e-05	1.20583	0.0541555	1.92222	0.000110032	Auxin Efflux Carrier (AHRD V1 **** Q673E6_MEDTR)%3B contains Interpro domain(s) IPR004776 Auxin efflux carrier
Solyc09g091600.2.1	1.38854	6.34436e-11	0.962571	0.000100953	0.644782	0.014314	0.946333	0.0102004	0.577082	0.38938	1.21019	0.00109176	Male sterility MS5 family protein (AHRD V1 **-- D7KE75_ARALY)%3B contains Interpro domain(s) IPR011990 Tetratricopeptide-like helical
Solyc07g054790.1.1	2.71972	1.53704e-08	1.56516	0.00526233	0.789437	0.197527	1.64158	0.000405483	2.63422	1.52033e-10	1.21679	0.00500717	Wound induced protein (AHRD V1 ***- B6U0P9_MAIZE)
Solyc07g043400.1.1	3.03838	5.03998e-10	1.87157	0.00101664	0.799594	0.246558	2.21082	0.000133288	1.73792	0.00839206	0.778685	0.389615	Unknown Protein (AHRD V1)
Solyc02g077240.2.1	1.33416	1.57125e-05	0.17994	0.948018	0.851881	0.022809	1.33434	2.20722e-05	0.662571	0.18058	1.42372	1.32107e-05	Pyruvate decarboxylase (AHRD V1 **** Q1I1D9_CITSI)%3B contains Interpro domain(s) IPR012110 Pyruvate decarboxylase/indolepyruvate decarboxylase
Solyc07g056640.1.1	1.72832	2.43405e-14	0.828135	0.00467917	0.999685	0.000102886	0.643966	0.0504926	0.749848	0.0548456	1.30969	1.32339e-05	Unknown Protein (AHRD V1)
Solyc09g091550.2.1	2.07825	0.000649139	2.3478	0.00106654	1.03324	0.276783	1.70675	0.00290963	0.699679	0.621907	0.917601	0.325318	Salicylic acid carboxyl methyltransferase (AHRD V1 **** C3VIX6_9ASTR)%3B contains Interpro domain(s) IPR005299 SAM dependent carboxyl methyltransferase

## Sheet: Table S3
Table S3: List of common down-regulated DEGs retrieved from De Palma et al. [10] and Scotti et al.[11]. For each gene at different time points, namely 24, 48, and 72 hours post-inoculum (hpi), it is reported the expression level estimate (Log2 Fold-change) and a statistical significance value as calculate by edgeR. Merged datasets were filtered identifying those genes whose transcriptional activi…
	Trichoderma harzianum T22						Pseudomonas fluorescens CREA 16
Gene	logFC_24hpi	FDR_24hpi	logFC_48hpi	FDR_48hpi	logFC_72hpi	FDR_72hpi	logFC_24hpi	FDR_24hpi	logFC_48hpi	FDR_48hpi	logFC_72hpi	FDR_72hpi	ITAG 2.50 annotation
Solyc00g272810.1.1	-1.25569	1.28703e-09	-0.931174	0.000167735	-1.02654	4.82137e-06	-2.09919	1.72682e-17	-0.964108	0.000864822	-0.832786	0.00377246	N-acetyltransferase (AHRD V1 ***- B6SUK9_MAIZE)%3B contains Interpro domain(s) IPR000182 GCN5-related N-acetyltransferase
Solyc02g067350.2.1	-2.12163	1.9289e-07	-0.76089	0.421647	-1.01506	0.0303166	-1.25571	0.00519546	-1.00563	0.170006	-1.63253	0.000525424	cDNA clone J023065D24 full insert sequence (AHRD V1 *-*- B7EKP5_ORYSJ)%3B contains Interpro domain(s) IPR012870 Protein of unknown function DUF1666
Solyc09g098620.1.1	-1.31489	3.78526e-09	-0.476194	0.274018	-0.908446	0.000239044	-1.13965	7.44117e-12	-0.254845	0.534784	-0.356848	0.131013	cytochrome P450
Solyc12g009240.1.1	-1.40956	7.91012e-11	-0.299897	0.683512	-0.895554	0.00019674	-1.39086	2.87549e-06	-1.62823	2.0298e-07	-0.671117	0.0829287	Ethylene-responsive transcription factor 4 (AHRD V1 *-*- ERF78_ARATH)%3B contains Interpro domain(s) IPR001471 Pathogenesis-related transcriptional factor and ERF%2C DNA-binding
Solyc05g054660.1.1	-1.96104	1.14207e-14	-1.06842	0.00116735	-0.870339	0.00157199	-1.27361	6.57493e-07	-0.124193	0.939639	-0.43674	0.241528	Zinc finger transcription factor ZFP19 (AHRD V1 **** Q84NH1_ORYSJ)%3B contains Interpro domain(s) IPR007087 Zinc finger%2C C2H2-type
Solyc09g010230.1.1	-1.47871	2.86045e-09	-0.170441	0.938917	-0.85086	0.0033047	-1.90458	1.51959e-19	-0.753434	0.00506955	-0.707945	0.0042646	Auxin response factor 24 (AHRD V1 *-** D9HNV1_MAIZE)%3B contains Interpro domain(s) IPR003340 Transcriptional factor B3
Solyc07g063770.2.1	-1.25072	0.000534532	-1.40106	0.00129129	-0.81787	0.0910934	-1.4325	2.49119e-05	-1.29392	0.000972413	-0.586744	0.26348	Serine/threonine kinase receptor (AHRD V1 **** Q7DMS5_BRANA)%3B contains Interpro domain(s) IPR002290 Serine/threonine protein kinase
Solyc10g076550.1.1	-1.48421	0.00590413	-1.28583	0.142844	-0.751382	0.433396	-1.88698	0.000112435	-1.65336	0.00716949	-0.147645	0.948894	Receptor-like protein kinase At3g21340 (AHRD V1 *-*- RLK6_ARATH)%3B contains Interpro domain(s) IPR002290 Serine/threonine protein kinase
Solyc01g091870.2.1	-2.55007	6.38229e-19	-0.565974	0.294731	-0.679743	0.0392158	-0.842393	0.00287012	-0.55336	0.221433	-1.39701	4.0613e-07	Major facilitator superfamily domain-containing protein 8 (AHRD V1 *--- MFSD8_XENLA)%3B contains Interpro domain(s) IPR004331 SPX%2C N-terminal
Solyc09g008760.1.1	-1.90651	0.000196681	-0.723962	0.636862	-0.674248	0.428398	-0.20024	0.774929	-0.251605	0.923029	-1.3134	0.042369	Unknown Protein (AHRD V1)%3B contains Interpro domain(s) IPR008889 VQ
Solyc10g076660.1.1	-1.89343	3.15612e-09	-0.910621	0.0652042	-0.632302	0.148082	-1.27498	1.49875e-06	-1.07749	0.000929518	-1.21499	2.06542e-05	Anthocyanidin synthase (AHRD V1 **-- Q2QCX4_GOSHI)%3B contains Interpro domain(s) IPR005123 Oxoglutarate and iron-dependent oxygenase
Solyc01g094160.1.1	-1.45068	0.00318775	-1.13492	0.176267	-0.61494	0.417221	-1.75264	0.000235232	-1.07217	0.154216	-1.63747	0.00600035	Unknown Protein (AHRD V1)
Solyc01g068490.2.1	-1.88887	4.67342e-16	-0.640884	0.107578	-0.603843	0.0474405	-1.68696	1.37701e-14	-0.386573	0.44984	-0.272779	0.534461	U-box domain-containing protein (AHRD V1 **-- Q1ENX4_MUSAC)%3B contains Interpro domain(s) IPR011989 Armadillo-like helical
Solyc09g005830.1.1	-1.51645	3.34688e-11	-0.364144	0.570907	-0.590967	0.0429519	-1.95845	1.29027e-08	-1.73595	3.81449e-06	-0.4271	0.506089	Exocyst complex protein EXO70 (AHRD V1 *--- EXO70_KLULA)%3B contains Interpro domain(s) IPR004140 Exo70 exocyst complex subunit
Solyc07g061850.1.1	-2.51108	2.36204e-05	-1.3923	0.203889	-0.529442	0.591245	-1.12715	0.0135192	-1.14522	0.128059	-0.77094	0.246919	Unknown Protein (AHRD V1)
Solyc04g012050.2.1	-2.24523	1.36298e-18	-0.97531	0.003149	-0.515016	0.161491	-3.64596	4.1858e-32	-2.1007	5.52513e-11	-1.89731	1.44315e-09	Ethylene responsive transcription factor 2a (AHRD V1 *-*- C0J9I7_9ROSA)%3B contains Interpro domain(s) IPR001471 Pathogenesis-related transcriptional factor and ERF%2C DNA-binding
Solyc02g065190.2.1	-1.70513	1.12683e-10	-0.779835	0.0396497	-0.481024	0.197984	-1.8595	8.53351e-10	-1.87895	5.86038e-09	-0.826152	0.0246225	Cytochrome P450
Solyc01g007010.2.1	-1.30704	3.10446e-12	-0.486082	0.125983	-0.477184	0.047157	-1.54083	1.66397e-09	-1.39963	4.1391e-07	-0.910665	0.00172749	U-box domain-containing protein (AHRD V1 ***- D7LU64_ARALY)%3B contains Interpro domain(s) IPR003613 U box domain
Solyc05g054650.1.1	-1.32326	4.2885e-23	-0.859992	3.19251e-08	-0.447722	0.00510202	-1.49297	5.39261e-17	-0.985108	6.38331e-07	-0.812282	3.49899e-05	Zinc finger transcription factor ZFP19 (AHRD V1 **** Q84NH1_ORYSJ)%3B contains Interpro domain(s) IPR007087 Zinc finger%2C C2H2-type
Solyc12g088140.1.1	-1.34267	1.47061e-05	-0.677429	0.208026	-0.44247	0.314677	-1.747	4.79815e-09	-0.74603	0.0747501	-0.228211	0.762122	Hydroxyproline-rich glycoprotein (AHRD V1 **-- A9YWR1_MEDTR)
Solyc06g070990.2.1	-1.94293	1.35236e-24	-0.872559	0.000147221	-0.441568	0.0863401	-1.28457	8.13547e-10	-0.279647	0.623983	-0.125442	0.853072	WRKY transcription factor 73 (AHRD V1 *-*- Q6IEK8_ORYSI)%3B contains Interpro domain(s) IPR003657 DNA-binding WRKY
Solyc06g060230.2.1	-1.3454	1.04588e-17	-0.403481	0.142611	-0.437714	0.0289885	-1.20992	3.47301e-09	-0.771972	0.00158436	-0.0650595	0.940068	NAC domain protein IPR003441 (AHRD V1 ***- B9GU14_POPTR)%3B contains Interpro domain(s) IPR003441 No apical meristem (NAM) protein
Solyc05g050830.1.1	-1.73425	9.89709e-07	-0.642077	0.40065	-0.351308	0.566578	-1.83839	5.09756e-07	-0.904736	0.104429	-0.640442	0.251374	Ethylene-responsive transcription factor 4 (AHRD V1 *-*- ERF78_ARATH)%3B contains Interpro domain(s) IPR001471 Pathogenesis-related transcriptional factor and ERF%2C DNA-binding
Solyc07g061860.1.1	-3.75066	8.70948e-30	-1.96917	1.01262e-08	-0.350487	0.476399	-1.1169	2.83555e-07	-0.852265	0.00137722	-0.212895	0.656407	Lactoylglutathione lyase-like (AHRD V1 *-*- Q5VMX8_ORYSJ)
Solyc12g056590.1.1	-1.63274	2.50255e-20	-0.72539	0.00128915	-0.322439	0.221727	-1.37241	8.62855e-14	-0.940027	4.66729e-06	-0.4496	0.0684858	Ethylene responsive transcription factor 2a (AHRD V1 *-*- C0J9I7_9ROSA)%3B contains Interpro domain(s) IPR001471 Pathogenesis-related transcriptional factor and ERF%2C DNA-binding
Solyc11g008200.1.1	-1.96736	1.51751e-30	-0.678223	0.00214653	-0.318066	0.212852	-1.47434	1.17304e-16	-1.0195	1.54059e-07	-0.969608	3.7384e-07	Nodulin-like protein (Fragment) (AHRD V1 ***- O81121_ARATH)%3B contains Interpro domain(s) IPR010658 Nodulin-like
Solyc06g035630.1.1	-1.94629	8.93382e-06	-0.531139	0.75699	-0.255198	0.768109	-2.87816	5.97691e-11	-2.14377	3.31754e-05	-0.842208	0.176864	GRAS family transcription factor (AHRD V1 **-- B9I7E1_POPTR)
Solyc05g009340.1.1	-1.20496	5.5875e-05	-1.11126	0.00252764	-0.248012	0.639703	-2.65349	1.43154e-12	-2.08275	2.24206e-07	-1.73968	1.04201e-05	Unknown Protein (AHRD V1)
Solyc07g053130.2.1	-1.39631	2.63502e-07	-1.12434	0.000874001	-0.2396	0.633293	-1.89218	1.53225e-12	-1.16653	0.000183558	-0.408766	0.374409	Serine/threonine-protein kinase receptor (AHRD V1 **** B6U2B7_MAIZE)%3B contains Interpro domain(s) IPR002290 Serine/threonine protein kinase
Solyc12g049540.1.1	-1.20158	2.2535e-09	-0.543759	0.0854641	-0.207882	0.552316	-1.42893	0.000242502	-0.797154	0.187213	-0.165849	0.89959	Polyphosphoinositide phosphatase (AHRD V1 ***- C0S4L1_PARBP)%3B contains Interpro domain(s) IPR002013 Synaptojanin%2C N-terminal
Solyc04g082960.1.1	-1.67992	2.6335e-35	-0.187794	0.711231	-0.180806	0.423241	-1.18477	1.20754e-09	-0.650449	0.00838335	-0.300259	0.361569	TMV response-related protein (AHRD V1 *--- B6UGH4_MAIZE)
Solyc01g107170.2.1	-1.25866	4.75458e-11	-0.110625	0.960648	-0.156886	0.660285	-1.59272	4.93884e-10	-1.33568	1.75582e-06	-0.631377	0.0574025	Zinc finger protein (AHRD V1 ***- A0T3Q5_SOLTU)%3B contains Interpro domain(s) IPR007087 Zinc finger%2C C2H2-type
Solyc02g084300.1.1	-1.7571	0.00152535	-0.658837	0.758913	-0.145922	0.902867	-2.68196	0.000162521	-1.44426	0.216587	-1.06785	0.294832	CTP synthase (AHRD V1 ***- D7MFK7_ARALY)
Solyc02g084310.1.1	-2.00487	3.09858e-05	-0.245709	0.96495	-0.122347	0.911099	-2.26378	0.00254136	-0.92975	0.60481	-1.29359	0.194151	Unknown Protein (AHRD V1)
Solyc04g011750.2.1	-1.17054	1.47573e-14	-0.437841	0.0649662	-0.107959	0.716822	-1.16371	1.11602e-09	-0.628925	0.00913025	-0.463083	0.0670131	Unknown Protein (AHRD V1)
Solyc02g080830.1.1	-1.87964	3.39586e-12	-0.662193	0.158501	-0.0819628	0.888138	-1.81191	2.99733e-06	-2.65416	1.97447e-10	-1.19179	0.00725667	F-box-like (AHRD V1 ***- Q6H6K1_ORYSJ)
Solyc07g053240.2.1	-1.16668	0.0194107	-0.888406	0.458919	-0.0803916	0.942696	-1.95031	0.000387427	-1.65839	0.0297401	-0.491956	0.68251	Myb-related transcription factor (AHRD V1 *--- B5RHV2_MUSBA)%3B contains Interpro domain(s) IPR015495 Myb transcription factor
Solyc05g008020.2.1	-1.52901	1.51843e-28	-0.620472	0.000353599	-0.0669154	0.814002	-1.29605	2.87474e-14	-0.810518	3.69948e-05	-0.826101	8.01707e-06	Mitogen-activated protein kinase (AHRD V1 **** A9RAB3_WHEAT)%3B contains Interpro domain(s) IPR002290 Serine/threonine protein kinase
Solyc03g098060.1.1	-0.505397	0.332501	-0.4906	0.771312	-1.36198	0.0173047	-0.0291496	0.972672	-0.250102	0.918194	-1.72131	0.00377246	Zinc finger-homeodomain protein 3 (Fragment) (AHRD V1 **-- B0LK11_ESCCA)%3B contains Interpro domain(s) IPR006455 Homeobox domain%2C ZF-HD class
Solyc09g005000.1.1	-1.79015	2.36847e-24	-0.263721	0.64286	-0.0382193	0.924668	-1.53273	1.69157e-28	-0.58664	0.000635581	-0.526671	0.000943045	Receptor like protein kinase (AHRD V1 **** Q39139_ARATH)%3B contains Interpro domain(s) IPR001220 Legume lectin%2C beta chain
Solyc07g006770.2.1	-1.42007	8.69208e-12	-0.780141	0.0039372	-1.18632	7.92e-08	-1.39315	3.66527e-10	-0.687445	0.019106	-0.647543	0.017064	Receptor like kinase%2C RLK
